# Supplementary material for: Phylogenetic Position of Hungarian Grey Cattle Breed Based on Total-Representation Sample
Source: Animals (Basel). 2025 Apr 22;15(9):1186. doi: 10.3390/ani15091186 (PMC12071165; doi:10.3390/ani15091186)
Supplement: Supplementary file 1 [file animals-15-01186-s001.zip]

Archive with 1 entries (1 files):
- animals-3534725-supplementary.xlsx
