# Supplementary material for: Phylogenetic Position of Hungarian Grey Cattle Breed Based on Total-Representation Sample
Source: Animals (Basel). 2025 Apr 22;15(9):1186. doi: 10.3390/ani15091186 (PMC12071165; doi:10.3390/ani15091186)
Supplement: Supplementary file 1 [file animals-15-01186-s001.zip › animals-3534725-supplementary.xlsx]

## Sheet: Supplementary Table S1
Table S1. List of samples analyzed in this study.
Accession number	Original ID	Haplogroup	FASTA
PQ572265	112	T3	GCTGAAGTTCTATTTAAACTATTCCCTGAACACTATTAATATAGTTCCATAAATACAAAGAGCCTTATCAGTATTAAATTTATCAAAAATCCCAATAACTCAACACAGAATTTGCACCCTAACCAAATATTACAAACACCACTAGCTAACATAACACGCCCATACACAGACCACAGAATGAATTACCTACGCAAGGGGTAATGTACATAACATTAATGTAATAAAGACATAATATGTATATAGTACATTAAATTATATGCCCCATGCATATAAGCAAGTACATGACCTCTATAGTAGTACATAATACATATAATTATTGACTGTACATAGTACATTATGTCAAATTCATTCTTGATAGTATATTTATTATATATTCCTTACCATTAGATCACGAGCTTA…
PQ572266	111	T3	GCTGAAGTTCTATTTAAACTATTCCCTGAACACTATTAATATAGTTCCATAAATACAAAGAGCCTTATCAGTATTAAATTTATCAAAAATCCCAATAACTCAACACAGAATTTGCACCCTAACCAAATATTACAAACACCACTAGCTAACATAACACGCCCATACACAGACCACAGAATGAATTACCTACGCAAGGGGTAATGTACATAACATTAATGTAATAAAGACATAATATGTATATAGTACATTAAATTATATGCCCCATGCATATAAGCAAGTACATGACCTCTATAGCAGTACATAATACATATAATTATTGACTGTACATAGTACATTATGTCAAATTCATTCTTGATAGTATATCTATTATATATTCCTTACCATTAGATCACGAGCTTA…
PQ572267	110	T3	GCTGAAGTTCTATTTAAACTATTCCCTGAACACTATTAATATAGTTCCATAAATACAAAGAGCCTTATCAGTATTAAATTTATCAAAAATCCCAATAACTCAACACAGAATTTGCACCCTAACCAAATATTACAAACACCACTAGCTAACATAACACGCCCATACACAGACCACAGAATGAATTACCTACGCAAGGGGTAATGTACATAACATTAATGTAATAAAGACATAATATGTATATAGTACATTAAATTATATGCCCCATGCATATAAGCAAGTACATGACCTCTATAGCAGTACATAATACATATAATTATTGACTGTACATAGTACATTATGTCAAATTCATTCTTGACAGTATATCTATTACATATTTCTTACCATTAGATCACGAGCTTA…
PQ572268	109	T3	GCTGAAGTTCTATTTAAACTATTCCCTGAACACTATTAATATAGTTCCATAAATACAAAGAGCCTTATCAGTATTAAATTTATCAAAAATCCCAATAACTCAACACAGAATTTGCACCCTAACCAAATATTACAAACACCACTAGCTAACATAACACGCCCATACACAGACCACAGAATGAATTACCTACGCAAGGGGTAATGTACATAACATTAATGTAATAAAGACATAATATGTATATAGTACATTAAATTATATGCCCCATGCATATAAGCAAGTACATGACCTCTATAACAGTACATAATACATATAATTATTGACTGTACATAGTACATTATGTCAAATTCATTCTTGATAGTATATCTATTATATATTCCTTACCATTAGATCACGAGCTTA…
PQ572269	108	T3	GCTGAAGTTCTATTTAAACTATTCCCTGAACACTATTAATATAGTTCCATAAATACAAAGAGCCTTATCAGTATTAAATTTATCAAAAATCCCAATAACTCAACACAGAATTTGCACCCTAACCAAATATTACAAACACCACTAGCTAACATAACACGCCCATACACAGACCACAGAATGAATTACCTACGCAAGGGGTAATGTACATAACATTAATGTAATAAAGACATAATATGTATATAGTACATTAAATTATATGCCCCATGCATATAAGCAAGTACATGACCTCTATAGCAGTACATAATACATATAATTATTGACTGTACATAGTACATTATGTCAAATTCATTCTTGATAGTATATCTATTATATATTCCTTACCATTAGATCACGAGCTTA…
PQ572270	107	T3	GCTGAAGTTCTATTTAAACTATTCCCTGAACACTATTAATATAGTTCCATAAATACAAAGAGCCTTATCAGTATTAAATTTATCAAAAATCCCAATAACTCAACACAGAATTTGCACCCTAACCAAATATTACAAACACCACTAGCTAACATAACACGCCCATACACAGACCACAGAATGAATTACCTACGCAAGGGGTAATGTACATAACATTAATGTAATAAAGACATAATATGTATATAGTACATTAAATTATATGCCCCATGCATATAAGCAAGTACATGACCTCTATAGCAGTACATAATACATATAATTATTGACTGTACATAGTACATTATGTCAAATTCATTCTTGATAGTATATCTATTATATATTCCTTACCATTAGATCACGAGCTTA…
PQ572271	106	T3	GCTGAAGTTCTATTTAAACTATTCCCTGAACACTATTAATATAGTTCCATAAATACAAAGAGCCTTATCAGTATTAAATTTATCAAAAATCCCAATAACTCAACACAGAATTTGCACCCTAACCAAATATTACAAACACCACTAGCTAACATAACACGCCCATACACAGACCACAGAATGAATTACCTACGCAAGGGGTAATGTACATAACATTAATGTAATAAAGACATAATATGTATATAGTACATTAAATTATATGCCCCATGCATATAAGCAAGTACATGACCTCTATAGCAGTACATAATACATATAATTATTGACTGTACATAGTACATTATGTCAAATTCATTCTTGATAGTATATCTATTATATATTCCTTACCATTAGATCACGAGCTTA…
PQ572272	105	T3	GCTGAAGTTCTATTTAAACTATTCCCTGAACACTATTAATATAGTTCCATAAATACAAAGAGCCTTATCAGTATTAAATTTATCAAAAATCCCAATAACTCAACACAGAATTTGCACCCTAACCAAATATTACAAACACCACTAGCTAACATAACACGCCCATACACAGACCACAGAATGAATTACCTACGCAAGGGGTAATGTACATAACATTAATGTAATAAAGACATAATATGTATATAGTACATTAAATTATATGCCCCATGCATATAAGCAAGTACATGACCTCTATAGCAGTACATAATACATATAATTATTGACTGTACATAGTACATTATGTCAAATTCATTCTTGATAGTATATCTATTATATATTCCTTACCATTAGATCACGAGCTTA…
PQ572273	104	T3	GCTGAAGTTCTATTTAAACTATTCCCTGAACACTATTAATATAGTTCCATAAATACAAAGAGCCTTATCAGTATTAAATTTATCAAAAATCCCAATAACTCAACACAGAATTTGCACCCTAACCAAATATTACAAACACCACTAGCTAACATAACACGCCCATACACAGACCACAGAATGAATTACCTACGCAAGGGGTAATGTACATAACATTAATGTAATAAAGACATAATATGTATATAGTACATTAAATTATATGCCCCATGCATATAAGCAAGTACATGACCTCTATAGCAGTACATAATACATATAATTATTGACTGTACATAGTACATTATGTCAAATTCATTCTTGATAGTATATCTATTATATATTCCTTACCATTAGATCACGAGCTTA…
PQ572274	103	T1'2'3	GCTGAAGTTCTATTTAAACTATTCCCTGAACACTATTAATATAGTTCCATAAATACAAAGAGCCTTATCAGTATTAAATTTATCAAAAATCCCAATAACTCAACACAGAATTTGCACCCTAACCAAATATTACAAACACCACTAGCTAACATAACACGCCCATACACAGACCACAGAATGAATTACCTACGCAAGGGGTAATGTACATAACATTAATGTAATAAAGACATAATATGTATATAGTACATTAAATTATATGCCCCATGCATATAAGCAAGTACATGACCTCTATAGCAGTACATAATACATATAATTATTGACTGTACATAGTACATTATGTCAAATTCATTCTTGATAGTATATCTATTATATATTCCTTACCATTAGATCACGAGCTTA…
PQ572275	102	T1	GCTGAAGTTCTATTTAAACTATTCCCTGAACACTATTAATATAGTTCCATAAATACAAAGAGCCTTATCAGTATTAAATTTATCAAAAATCCCAATAACTCAACACAGAATTTGCACCCTAACCAAATATTACAAACACCACTAGCTAACATAACACGCCCATACACAGACCACAGAATGAATTACCTACGCAAGGGGTAATGTACATAACATTAATGTAATAAAGACATAATATGTATATAGTACATTAAATTATATGCCCCATGCATATAAGCAAGTACATGACTTCTATAGCAGTACATAATACATATAATTATTGACTGTACATAGTACATTATGTCAAATTCATCCTTGACAGTATATCTATTATATATTCCTTACCATTAGATCACGAGCTTA…
PQ572276	101	T1	GCTGAAGTTCTATTTAAACTATTCCCTGAACACTATTAATATAGTTCCATAAATACAAAGAGCCTTATCAGTATTAAATTTATCAAAAATCCCAATAACTCAACACAGAATTTGCACCCTAACCAAATATTACAAACACCACTAGCTAACATAACACGCCCATACACAGACCACAGAATGAATTACCTACGCAAGGGGTAATGTACATAACATTAATGTAATAAAGACATAATATGTATATAGTACATTAAATTATATGCCCCATGCATATAAGCAAGTACATGACTTCTATAGCAGTACATAATACATATAATTATCGACTGTACATAGTACATTATGTCAAATTCATCCTTGATAGTATATCTATTATATATTCCTTACCATTAGATCACGAGCTTA…
PQ572277	100	T3	GCTGAAGTTCTATTTAAACTATTCCCTGAACACTATTAATATAGTTCCATAAATACAAAGAGCCTTATCAGTATTAAATTTATCAAAAATCCCAATAACTCAACACAGAATTTGCACCCTAACCAAATATTACAAACACCACTAGCTAACATAACACGCCCATACACAGACCACAGAATGAATTGCCTACGCAAGGGGTAATGTACATAACATTAATGTAATAAAGACATAATATGTATATAGTACATTAAATTATATGCCCCATGCATATAAGCAAGTACATGACCTCTATAGCAGTACATAATACATATAATTATTGACTGTACATAGTACATTATGTCAAATTCATTCTTGATAGTATATCTATTATATATTCCTTACCATTAGATCACGAGCTTA…
PQ572278	99	T3	GCTGAAGTTCTATTTAAACTATTCCCTGAACACTATTAATATAGTTCCATAAATACAAAGAGCCTTATCAGTATTAAATTTATCAAAAATCCCAATAACTCAACACAGAATTTGCACCCTAACCAAATATTACAAACACCACTAGCTAACATAACACGCCCATACACAGACCACAGAATGAATTACCTACGCAAGGGGTAATGTACATAACATTAATGTAATAAAGACATAATATGTATATAGTACATTAAATTATATGCCCCATGCATATAAGCAAGTACATGACCTCTATAGCAGTACATAATACATATAATTATTGACTGTACATAGTACATTATGTCAAATCCATTCTTGATAGTATATCTATTATATATTCCTTACCATTAGATCACGAGCTTA…
PQ572279	98	T2	GCTGAAGTTCTATTTAAACTATTCCCTGAACACTATTAATATAGTTCCATAAATACAAAGAGCCTTGTCAGTATTAAATTTATCAAAAATCCCAATAACTCAACACAGAATTTGCACCCTAACCAAATATTACAAACACCACTAGCTAACATAACACGCCCATACACAGACCACAGAATGAATTACCTACGCAAGGGGTAATGTACATAACATTAATGTAATAAAGACATAATATGTATATAGTACATTAAATTATATGCCCCATGCATATAAGCAAGTACATGACCTCTATACCAGTACATAATACATATAATTATTGACTGTACATAGTACATTATGTCAAATTCATTCTTGATAGTATATCTATTATATATTCCTTACCATTAGATCACGAGCTTA…
PQ572280	97	T3	GCTGAAGTTCTATTTAAACTATTCCCTGAACACTATTAATATAGTTCCATAAATACAAAGAGCCTTATCAGTATTAAATTTATCAAAAATCCCAATAACTCAACACAGAATTTGCACCCTAACCAAATATTACAAACACCACTAGCTAACATAACACGCCCATACACAGACCACAGAATGAATTGCCTACGCAAGGGGTAATGTACATAACATTAATGTAATAAAGACATAATATGTATATAGTACATTAAATTACATGCCCCATGCATATAAGCAAGTACATGACCTCTATAGCAGTACATAATACATATAATTATTGACTGTACATAGTACATTATGTCAAATTCATTCTTGATAGTATATCTATTATATATTCCTTACCATTAGATCACGAGCTTA…
PQ572281	96	T3	GCTGAAGTTCTATTTAAACTATTCCCTGAACACTATTAATATAGTTCCATAAATACAAAGAGCCTTATCAGTATTAAATTTATCAAAAATCCCAATAACTCAACACAGAATTTGCACCCTAACCAAATATTACAAACACCACTAGCTAACATAACACGCCCATACACAGACCACAGAATGAATTACCTACGCAAGGGGTAATGTACATAACATTAATGTAATAAAGACATAATATGTATATAGTACATTAAATTATATGCCCCATGCATATAAGCAAGTACATGACCTCTATAGCAGTACATAATACATATAATTATTGACTGTACATAGTACATTATGTCAAATTCATTCTTGATAGTATATCTATTATATATTCCTTACCATTAGATCACGAGCTTA…
PQ572282	95	T3	GCTGAAGTTCTATTTAAACTATTCCCTGAACACTATTAATATAGTTCCATAAATACAAAGAGCCTTATCAGTATTAAATTTATCAAAAATCCCAATAACTCAACACAGAATTTGCACCCTAACCAAATATTACAAACACCACTAGCTAACATAACACGCCCATACACAGACCACAGAATGAATTACCTACGCAAGGGGTAATGTACATAACATTAATGTAATAAAGACATAATATGTATATAGTACATTAAATTATATGCCCCATGCATATAAGCAAGTACATGACCTCTATAGCAGTACATAATACATATAATTATTGACTGTACATAGTACATTATGTCAAATTCATTCTTGATAGTATATCTATTATATATTCCTTACCATTAGATCACGAGCTTA…
PQ572283	94	T3	GCTGAAGTTCTATTTAAACTATTCCCTGAACACTATTAATATAGTTCCACAAATACAAAGAGCCTTATCAGTATTAAATTTATCAAAAATCCCAATAACTCAACACAGAATTTGCACCCTAACCAAATATTACAAACACCACTAGCTAACATAACACGCCCATACACAGACCACAGAATGAATTACCTACGCAAGGGGTAATGTACATAACATTAATGTAATAAAGACATAATATGTATATAGTACATTAAATTATATGCCCCATGCATATAAGCAAGTACATGACCTCTATAGCAGTACATAATACATATAATTATTGACTGTACATAGTACATTATGTCAAATTCATTCTTGATAGTATATCTATTATATATTCCTTACCATTAGATCACGAGCTTA…
PQ572284	93	T2	GCTGAAGTTCTATTTAAACTATTCCCTGAACACTATTAATATAGTTCCATAAATACAAAGAGCCTTATCAGTATTAAATTTATCAAAAATCCCAATAACTCAACACAGAATTTGCACCCTAACCAAATATTACAAACACCACTAGCTAACATAACACGCCCATACACAGACCACAGAATGAATTACCTACGCAAGGGGTAATGTACATAACATTAATGTAATAAAGACATAATATGTATATAGTACATTAAATTATATGCCCCATGCATATAAGCAAGTACATGACCTCTATACCAGTACATAATACATATAATTATTGACTGTACATAGTACATTATGTCAAATTCATTCTTGATAGTATATCTATTATATATTCCTTACCACTAGATCACGAGCTTA…
PQ572285	91	T3	GCTGAAGTTCTATTTAAACTATTCCCTGAACACTATTAATATAGTTCCATAAATACAAAGAGCCTTATCAGTATTAAATTTATCAAAAATCCCAATAACTCAACACAGAATTTGCACCCTAACCAAATATTACAAACACCACTAGCTAACATAACACGCCCATACACAGACCACAGAATGAATTACCTACGCAAGGGGTAATGTACATAACATTAATGTAATAAAGACATAATATGTATATAGTACATTAAATTATATGCCCCATGCATATAAGCAAGTACATGACCTCTATAGCAGTACATAATACATATAATTATTGACTGTACATAGTACATTATGTCAAATTCATTCTTGATAGTATATCTATTATATATTCCTTACCATTAGATCACGAGCTTA…
PQ572286	90	T3	GCTGAAGTTCTATTTAAACTATTCCCTGAACACTATTAATATAGTTCCATAAATACAAAGAGCCTTATCAGTATTAAATTTATCAAAAATCCCAATAACTCAACACAGAATTTGCACCCTAACCAAATATTACAAACACCACTAGCTAACATAACACGCCCATACACAGACCACAGAATGAATTACCTACGCAAGGGGTAATGTACATAACATTAATGTAATAAAGACATAATATGTATATAGTACATTAAATTATATGCCCCATGCATATAAGCAAGTACATGACCTCTATAGCAGTACATAATACATATAATTATTGACTGTACATAGTACATTATGTCAAATTCATTCTTGATAGTATATTTATTATATATTCCTTACCATTAGATCACGAGCTTA…
PQ572287	89	T3	GCTGAAGTTCTATTTAAACTATTCCCTGAACACTATTAATATAGTTCCATAAATACAAAGAGCCTTATCAGTATTAAATTTATCAAAAATCCCAATAACTCAACACAGAATTTGCACCCTAACCAAATATTACAAACACCACTAGCTAACATAACACGCCCATACACAGACCACAGAATGAATTACCTACGCAAGGGGTAATGTACATAACATTAATGTAATAAAGACATAATATGTATATAGTACATTAAATTATATGCCCCATGCATATAAGCAAGTACATGACCTCTATAGTAGTACATAATACATATAATTATTGACTGTACATAGTACATTATGTCAAATTCATTCTTGATAGTATATTTATTATATATTCCTTACCATTAGATCGCGAGCTTA…
PQ572288	88	T3	GCTGAAGTTCTATTTAAACTATTCCCTGAACACTATTAATATAGTTCCATAAATACAAAGAGCCTTATCAGTATTAAATTTATCAAAAATCCCAATAACTCAACACAGAATTTGCACCCTAACCAAATATTACAAACACCACTAGCTAACATAACACGCCCATACACAGACCACAGAATGAATTACCTACGCAAGGGGTAATGTACATAACATTAATGTAATAAAGACATAATATGTATATAGTACATTAAATTATATGCCCCATGCATATAAGCAAGTACATGACCTCTATAGCAGTACATAATACATATAATTATTGACTGTACATAGTACATTATGTCAAATTCATTCTTGATAGTATATCTATTATATATTCCTTACCATTAGATCACGAGCTTA…
PQ572289	87	T3	GCTGAAGTTCTATTTAAACTATTCCCTGAACACTATTAATATAGTTCCATAAATACAAAGAGCCTTATCAGTATTAAATTTATCAAAAATCCCAATAACTCAACACAGAATTTGCACCCTAACCAAATATTACAAACACCACTAGCTAACATAACACGCCCATACACAGACCACAGAATGAATTACCTACGCAAGGGGTAATGTACATAACATTAATGTAATAAAGACATAATATGTATATAGTACATTAAATTATATGCCCCATGCATATAAGCAAGCACATGACCTCTATAGCAGTACATAATACATATAATTATTGACTGTACATAGTACATTATGTCAAATTCATTCTTGATAGTATATCTATTATATATTCCTTACCATTAGATCACGAGCTTA…
PQ572290	86	T3	GCTGAAGTTCTATTTAAACTATTCCCTGAACACTATTAATATAGTTCCATAAATACAAAGAGCCTTATCAGTATTAAATTTATCAAAAATCCCAATAACTCAACACAGAATTTGCACCCTAACCAAATATTACAAACACCACTAGCTAACATAACACGCCCATACACAGACCACAGAATGAATTACCTACGCAAGGGGTAATGTACATAACATTAATGTAATAAAGACATAATATGTATATAGTACATTAAATTATATGCCCCATGCATATAAGCAAGTACATGACCTCTATAGCAGTACATAATACATATAATTATTGACTGTACATAGTACATTATGTCAAATTCATTCTTGATAGTATATCTATTATATACTCCTTACCATTAGATCACGAGCTTA…
PQ572291	85	T1'2'3	GCTGAAGTTCTATTTAAACTATTCCCTGAACACTATTAATATAGTTCCATAAATACAAAGAGCCTTATCAGTATTAAATTTATCAAAAATCCCAATAACTCAACACAGAATTTGCACCCTAACCAAATATTACAAACACCACTAGCTAACATAACACGCCCATACACAGACCACAGAATGAATTACCTACGCAAGGGGTAATGTACATAACATTAATGTAATAAAGACATAATATGTATATAGTACATTAAATTATATGCCCCATGCATATAAGCAAGTACATGACCTCTATAGCAGTACATAATACATATAATTATTGACTGTACATAGTACATTATGTCAAATTCATTCTTGATAGTATATCTATTATATATTCCTTACCATTAGATCACGAGCTTA…
PQ572292	84	T3	GCTGAAGTTCTATTTAAACTATTCCCTGAACACTATTAATATAGTTCCATAAATACAAAGAGCCTTATCAGTATTAAATTTATCAAAAATCCCAATAACTCAACACAGAATTTGCACCCTAACCAAATATTACAAACACCACTAGCTAACATAACACGCCCATACACAGACCACAGAATGAATTACCTACGCGAGGGGTAATGTACATAACATTAATGTAATAAAGACATAATATGTATATAGTACATTAAATTATATGCCCCATGCATATAAGCAAGTACATGACCTCTATAGCAGTACATAATACATATAATTATTGACTGTACATAGTACATTATGTCAAATTCATTCTTAATAGTATATCTATTATATATTCCTTACCATTAGATCACGAGCTTA…
PQ572293	83	T3	GCTGAAGTTCTATTTAAACTATTCCCTGAACACTATTAATATAGTTCCATAAATACAAAGAGCCTTATCAGTATTAAATTTATCAAAAATCCCAATAACTCAACACAGAATTTGCACCCTAACCAAATATTACAAACACCACTAGCTAACATAACACGCCCATACACAGACCACAGAATGAATTACCTACGCAAGGGGTAATGTACATAACATTAATGTAATAAAGACATAATATGTATATAGTACATTAAATTATATGCCCCATGCATATAAGCAAGTACATGACCTCTATAGCAGTACATAATACATATAATTATTGACTGTACATAGTACATTATGTCAAATTCATTCTTGATAGTATATCTATTATATATTCCTTACCATTAGATCACGAGCTTA…
PQ572294	82	T3	GCTGAAGTTCTATTTAAACTATTCCCTGAACACTATTAATATAGTTCCATAAATACAAAGAGCCTTATCAGTATTAAATTTATCAAAAATCCCAATAACTCAACACAGAATTTGCACCCTAACCAAATATTACAAACACCACTAGCTAACATAACACGCCCATACACAGACCACAGAATGAATTACCTACGCAAGGGGTAATGTACATAACATTAATGTAATAAAGACATAATATGTATATAGTACATTAAATTATATGCCCCATGCATATAAGCAAGTACATGACCTCTATAGCAGTACATAATACATATAATTATTGACTGTACATAGTACATTATGTCAAATTCATTCTTGATAGTATATCTATTATATATTCCTTACCATTAGATCACGAGCTTA…
PQ572295	81	T3	GCTGAAGTTCTATTTAAACTATTCCCTGAACACTATTAATATAGTTCCACAAATACAAAGAGCCTTATCAGTATTAAATTTATCAAAAATCCCAATAACTCAACACAGAATTTGCACCCTAACCAAATATTACAAACACCACTAGCTAACATAACACGCCCATACACAGACCACAGAATGAATTACCTACGCAAGGGGTAATGTACATAACATTAATGTAATAAAGACATAATATGTATATAGTACATTAAATTATATGCCCCATGCATATAAGCAAGTACATGACCTCTATAGCAGTACATAATACATATAATTATTGACTGTACATAGTACATTATGTCAAATTCATTCTTGATAGTATATCTATTATATATTCCTTACCATTAGATCACGAGCTTA…
PQ572296	80	T1	GCTGAAGTTCTATTTAAACTATTCCCTGAACACTATTAATATAGTTCCATAAATACAAAGAGCCTTATCAGTATTAAATTTATCAAAAATCCCAATAACTCAACACAGAATTTGCACCCTAACCAAATATTACAAACACCACTAGCTAACATAACACGCCCATACACAGACCACAGAATGAATTACCTACGCAAGGGGTAATGTACATAACATTAATGTAATAAAGACATAATATGTATATAGTACATTAAATTATATGCCCCATGCATATAAGCAAGTACATGACTTCTATAGCAGTACATAATACATATAATTATTGACTGTACATAGTACATTATGTCAAATTCATCCTTGACAGTATATCTATTATATATTCCTTACCATTAGATCACGAGCTTA…
PQ572297	79	T3	GCTGAAGTTCTATTTAAACTATTCCCTGAACACTATTAATATAGTTCCATAAATACAAAGAGCCTTATCAGTATTAAATTTATCAAAAATCCCAATAACTCAACACAGAATTTGCACCCTAACCAAATATTACAAACACCACTAGCTAACATAACACGCCCATACACAGACCACAGAATGAATTACCTACGCAAGGGGTAATGTACATAACATTAATGTAATAAAGACATAATATGTATATAGTACATTAAATTATATGCCCCATGCATATAAGCAAGTACATGACCTCTATAGCAGTACATAATACATATAATTATTGACTGTACATAGTACATTATGTCAAATTCATTCTTGATAGTATATCTATTATATATTCCTTACCATTAGATCACGAGCTTA…
PQ572298	78	T2	GCTGAAGTTCTATTTAAACTATTCCCTGAACACTATTAATATAGTTCCATAAATACAAAGAGCCTTATCAGTATTAAATTTATCAAAAATCCCAATAACTCAACACAGAATTTGCACCCTAACCAAATATTACAAACACCACTAGCTAACATAACACGCCCATACACAGACCACAGAATGAATTACCTACGCAAGGGGTAATGTACATAACATTAATGTAATAAAGACATAATATGTATATAGTACATTAGATTATATGCCCCATGCATATAAGCAAGTACATGACCTCTATACCAGTACATAATACATATAATTATTGACTGTACATAGTACATTATGTCAAATTCATTCTTGATAGTATATCTATTATATATTCCTTACCATTAGATCACGAGCTTA…
PQ572299	77	T3	GCTGAAGTTCTATTTAAACTATTCCCTGAACACTATTAATATAGTTCCATAAATACAAAGAGCCTTATCAGTATTAAATTTATCAAAAATCCCAATAACTCAACACAGAATTTGCACCCTAACCAAATATTACAAACACCACTAGCTAACATAACACGCCCATACACAGACCACAGAATGAATTGCCTACGCAAGGGGTAATGTACATAACATTAATGTAATAAAGACATAATATGTATATAGTACATTAAATTATATGCCCCATGCATATAAGCAAGTACATGACCTCTATAGCAGTACATAATACATATAATTATTGACTGTACATAGTACATTATGTCAAATTCATTCTTGATAGTATATCTATTATATATTCCTTACCATTAGATCACGAGCTTA…
PQ572300	76	T3	GCTGAAGTTCTATTTAAACTATTCCCTGAACACTATTAATATAGTTCCATAAATACAAAGAGCCTTATCAGTATTAAATTTATCAAAAATCCCAATAACTCAACACAGAATTTGCACCCTAACCAAATATTACAAACACCACTAGCTAACATAACACGCCCATACACAGACCACAGAATGAATTACCTACGCAAGGGGTAATGTACATAACATTAATGTAATAAAGACATAATATGTATATAGTACATTAAATTATATGCCCCATGCATATAAGCAAGTACATGACCTCTATAGCAGTACATAATACATATAATTATTGACTGTACATAGTACATTATGTCAAATTCATTCTTGATAGTATATCTATTATATATTCCTTACCATTAGATCACGAGCTTA…
PQ572301	75	T3	GCTGAAGTTCTATTTAAACTATTCCCTGAACACTATTAATATAGTTCCATAAATACAAAGAGCCTTATCAGTATTAAATTTATCAAAAATCCCAATAACTCAACACAGAATTTGCACCCTAACCAAATATTACAAACACCACTAGCTAACATAACACGCCCATACACAGACCACAGAATGAATTACCTACGCAAGGGGTAATGTACATAACATTAATGTAATAAAGACATAATATGTATATAGTACATTAAATTATATGCCCCATGCATATAAGCAAGTACATGACCTCTATAGCAGTACATAATACATATAATTATTGACTGTACATAGTACATTATGTCAAATTCATTCTTGACAGTATATCTATTACATATTTCTTACCATTAGATCACGAGCTTA…
PQ572302	74	T3	GCTGAAGTTCTATTTAAACTATTCCCTGAACACTATTAATATAGTTCCATAAATACAAAGAGCCTTATCAGTATTAAATTTATCAAAAATCCCAATAACTCAACACAGAATTTGCACCCTAACCAAATATTACAAACACCACTAGCTAACATAACACGCCCATACACAGACCACAGAATGAATTGCCTACGCAAGGGGTAATGTACATAACATTAATGTAATAAAGACATAATATGTATATAGTACATTAAATTATATGCCCCATGCATATAAGCAAGTACATGACCTCTATAGCAGTACATAATACATATAATTATTGACTGTACATAGTACATTATGTCAAATTCATTCTTGATAGTATATCTATTATATATTCCTTACCATTAGATCACGAGCTTA…
PQ572303	73	T3	GCTGAAGTTCTATTTAAACTATTCCCTGAACACTATTAATATAGTTCCATAAATACAAAGAGCCTTATCAGTATTAAATTTATCAAAAATCCCAATAACTCAACACAGAATTTGCACCCTAACCAAATATTACAAACACCACTAGCTAACATAACACGCCCATACACAGACCACAGAATGAATTACCTACGCAAGGGGTAATGTACATAACATTAATGTAATAAAGACATAATATGTATATAGTACATTAAATTATATGCCCCATGCATATAAGCAAGTACATGACCTCTATAGCAGTACATAATACATATAATTATTGACTGTACATAGTACATTATGTCAAATTCATTCTTGATAGTATATCTATTATATATTCCTTACCATTAGATCACGAGCTTA…
PQ572304	72	T3	GCTGAAGTTCTATTTAAACTATTCCCTGAACACTATTAATATAGTTCCATAAATACAAAGAGCCTTATCAGTATTAAATTTATCAAAAATCCCAATAACTCAACACAGAATTTGCACCCTAACCAAATATTACAAACACCACTAGCTAACATAACACGCCCATACACAGACCACAGAATGAATTACCTACGCAAGGGGTAATGTACATAACATTAATGTAATAAAGACATAATATGTATATAGTACATTAAATTATATGCCCCATGCATATAAGCAAGTACATGACCTCTATAGCAGTACATAATACATATAATTATTGACTGTACATAGTACATTATGTCAAATTCATTCTTGATAGTATATCTATTATATATTCCTTACCATTAGATCACGAGCTTA…
PQ572305	71	T3	GCTGAAGTTCTATTTAAACTATTCCCTGAACACTATTAATATAGTTCCATAAATACAAAGAGCCTTATCAGTATTAAATTTATCAAAAATCCCAATAACTCAACACAGAATTTGCACCCTAACCAAATATTACAAACACCACTAGCTAACATAACACGCCCATACACAGACCACAGAATGAATTACCTACGCAAGGGGTAATGTACATAACATTAATGTAATAAAGACATAATATGTATATAGTACATTAAATTATATGCCCCATGCATATAAGCAAGTACATGACCTCTATAGTAGTACATAATACATATAATTATTGACTGTACATAGTACATTATGTCAAATTCATTCTTGATAGTATATCTATTATATATTCCTTACCATTAGATCACGAGCTTA…
PQ572306	70	T3	GCTGAAGTTCTATTTAAACTATTCCCTGAACACTATTAATATAGTTCCATAAATACAAAGAGCCTTATCAGTATTAAATTTATCAAAAATCCCAATAACTCAACACAGAATTTGCACCCTAACCAAATATTACAAACACCACTAGCTAACATAACACGCCCATACACAGACCACAGAATGAATTACCTACGCAAGGGGTAATGTACATAACATTAATGTAATAAAGACATAATATGTATATAGTACATTAAATTATATGCCCCATGCATATAAGCAAGTACATGACCTCTGTAGCAGTACATAATACATATAATTATTGACTGTACATAGTACATTATGTCAAATTCATTCTTGATAGTATATCTATTATATATTCCTTACCATTAGATCACGAGCTTA…
PQ572307	69	T3	GCTGAAGTTCTATTTAAACTATTCCCTGAACACTATTAATATAGTTCCATAAATACAAAGAGCCTTATCAGTATTAAATTTATCAAAAATCCCAATAACTCAACACAGAATTTGCACCCTAACCAAATATTACAAACACCACTAGCTAACATAACACGCCCATACACAGACCACAGAATGAATTACCTACGCAAGGGGTAATGTACATAACATTAATGTAATAAAGACATAATATGTATATAGTACATTAAATTATATGCCCCATGCATATAAGCAAGTACATGACCTCTATAGCAGTACATAATACATATAATTATTGACTGTACATAGTACATTATGTCAAATCCATTCTTGATAGTATATCTATTATATATTCCTTACCATTAGATCACGAGCTTA…
PQ572308	68	T3	GCTGAAGTTCTATTTAAACTATTCCCTGAACACTATTAATATAGTTCCATAAATACAAAGAGCCTTATCAGTATTAAATTTATCAAAAATCCCAATAACTCAACACAGAATTTGCACCCTAACCAAATATTACAAACACCACTAGCTAACATAACACGCCCATACACAGACCACAGAATGAATTACCTACGCAAGGGGTAATGTACATAACATTAATGTAATAAAGACATAATATGTATATAGTACATTAAATTATATGCCCCATGCATATAAGCAAGTACATGACCTCTATAGCAGTACATAATACATATAATTATTGACTGTACATAGTACATTATGTCAAATTCATTCTTGATAGTATATCTATTATATATTCCTTACCATTAGATCACGAGCTTA…
PQ572309	67	T3	GCTGAAGTTCTATTTAAACTATTCCCTGAACACTATTAATATAGTTCCATAAATACAAAGAGCCTTATCAGTATTAAATTTATCAAAAATCCCAATAACTCAACACAGAATTTGCACCCTAACCAAATATTACAAACACCACTAGCTAACATAACACGCCCATACACAGACCACAGAATGAATTACCTACGCAAGGGGTAATGTACATAACATTAATGTAATAAAGACATAATATGTATATAGTACATTAAATTATATGCCCCATGCATATAAGCAAGTACATGACCTCTATAGCAGTACATAATACATATAATTATTGACTGTACATAGTACATTATGTCAAATTCATTCTTGATAGTATATCTATTATATATTCCTTACCATTAGATCACGAGCTTA…
PQ572310	66	T3	GCTGAAGTTCTATTTAAACTATTCCCTGAACACTATTAATATAGTTCCATAAATACAAAGAGCCTTATCAGTATTAAATTTATCAAAAATCCCAATAACTCAACACAGAATTTGCACCCTAACCAAATATTACAAACACCACTAGCTAACATAACACGCCCATACACAGACCACAGAATGAATTACCTACGCAAGGGGTAATGTACATAACATTAATGTAATAAAGACATAATATGTATATAGTACATTAAATTATATGCCCCATGCATATAAGCAAGTACATGACCTCTATAGCAGTACATAATACATATAATTATTGACTGTACATAGTACATTATGTCAAATTCATTCTTGATAGTATATCTATTATATATTCCTTACCATTAGATCACGAGCTTA…
PQ572311	65	T3	GCTGAAGTTCTATTTAAACTATTCCCTGAACACTATTAATATAGTTCCATAAATACAAAGAGCCTTATCAGTATTAAATTTATCAAAAATCCCAATAACTCAACACAGAATTTGCACCCTAACCAAATATTACAAACACCACTAGCTAACATAACACGCCCATACACAGACCACAGAATGAATTGCCTACGCAAGGGGTAATGTACATAACATTAATGTAATAAAGACATAATATGTATATAGTACATTAAATTACATGCCCCATGCATATAAGCAAGTACATGACCTCTATAGCAGTACATAATACATATAATTATTGACTGTACATAGTACATTATGTCAAATTCATTCTTGATAGTATATCTATTATATATTCCTTACCATTAGATCACGAGCTTA…
PQ572312	64	T3	GCTGAAGTTCTATTTAAACTATTCCCTGAACACTATTAATATAGTTCCATAAATACAAAGAGCCTTATCAGTATTAAATTTATCAAAAATCCCAATAACTCAACACAGAATTTGCACCCTAACCAAATATTACAAACACCACTAGCTAACATAACACGCCCATACACAGACCACAGAATGAATTACCTACGCAAGGGGTAATGTACATAACATTAATGTAATAAAGACATAATATGTATATAGTACATTAAATTATATGCCCCATGCATATAAGCAAGTACATGACCTCTATAGCAGTACATAATACATATAATTATTGACTGTACATAGTACATTATGTCAAATTCATTCTTGATAGTATATCTATTATATATTCCTTACCATTAGATCACGAGCTTA…
PQ572313	63	T3	GCTGAAGTTCTATTTAAACTATTCCCTGAACACTATTAATATAGTTCCATAAATACAAAGAGCCTTATCAGTATTAAATTTATCAAAAATCCCAATAACTCAACACAGAATTTGCACCCTAACCAAATATTACAAACACCACTAGCTAACATAACACGCCCATACACAGACCACAGAATGAATTACCTACGCAAGGGGTAATGTACATAACATTAATGTAATAAAGACATAATATGTATATAGTACATTAAATTATATGCCCCATGCATATAAGCAAGTACATGACCTCTATAGCAGTACATAATACATATAATTATTGACTGTACATAGTACATTATGTCAAATTTATTCTTGATAGTATATCTATTATATATTCCTTACCATTAGATCACGAGCTTA…
PQ572314	62	T3	GCTGAAGTTCTATTTAAACTATTCCCTGAACACTATTAATATAGTTCCATAAATACAAAGAGCCTTATCAGTATTAAATTTATCAAAAATCCCAATAACTCAACACAGAATTTGCACCCTAACCAAATATTACAAACACCACTAGCTAACATAACACGCCCATACACAGATCACAGAATGAATTACCTACGCAAGGGGTAATGTACATAACATTAATGTAATAAAGACATAATATGTATATAGTACATTAAATTATATGCCCCATGCATATAAGCAAGTACATGACCTCTATAACAGTACATAATACATATAATTATTGACTGTACATAGTACATTATGTCAAATTCATTCTTGATAGTATATCTATTATATATTCCTTACCATTAGATCACGAGCTTA…
PQ572315	61	T3	GCTGAAGTTCTATTTAAACTATTCCCTGAACACTATTAATATAGTTCCATAAATACAAAGAGCCTTATCAGTATTAAATTTATCAAAAATCCCAATAACTCAACACAGAATTTGCACCCTAACCAAATATTACAAACACCACTAGCTAACATAACACGCCCATACACAGACCACAGAATGAATTACCTACGCAAGGGGTAATGTACATAACATTAATGTAATAAAGACATAATATGTATATAGTACATTAAATTATATGCCCCATGCATATAAGCAAGTACATGACCTCTATAGCAGTACATAATACATATAATTATTGACTGTACATAGTACATTATGTCAAATTCATTCTTGACAGCATATCTATTACATATTTCTTACCATTAGATCACGAGCTTA…
PQ572316	60	T3	GCTGAAGTTCTATTTAAACTATTCCCTGAACACTATTAATATAGTTCCATAAATACAAAGAGCCTTATCAGTATTAAATTTATCAAAAATCCCAATAACTCAACACAGAATTTGCACCCTAACCAAATATTACAAACACCACTAGCTAACATAACACGCCCATACACAGACCACAGAATGAATTACCTACGCAAGGGGTAATGTACATAACATTAATGTAATAAAGACATAATATGTATATAGTACATTAAATTATATGCCCCATGCATATAAGCAAGTACATGACCTCTATAGCAGTACATAATACATATAATTATTGACTGTACATAGTACATTATGTCAAATTCATTCTTGATAGTATATCTATTATATATTCCTTACCATTAGATCACGAGCTTA…
PQ572317	59	T3	GCTGAAGTTCTATTTAAACTATTCCCTGAACACTATTAATATAGTTCCATAAATACAAAGAGCCTTATCAGTATTAAATTTATCAAAAATCCCAATAACTCAACACAGAATTTGCACCCTAACCAAATATTACAAACACCACTAGCTAACATAACACGCCCATACACAGACCACAGAATGAATTACCTACGCAAGGGGTAATGTACATAACATTAATGTAATAAAGACATAATATGTATATAGTACATTAAATTATATGCCCCATGCATATAAGCAAGTACATGACCTCTATAGCAGTACATAATACATATAATTATTGACTGTACATAGTACATTATGTCAAATTCATTCTTGATAGTATATCTATTATATATTCCTTACCATTAGATCACGAGCTTA…
PQ572318	58	T3	GCTGAAGTTCTATTTAAACTATTCCCTGAACACTATTAATATAGTTCCATAAATACAAAGAGCCTTATCAGTATTAAATTTATCAAAAATCCCAATAACTCAACACAGAATTTGCACCCTAACCAAATATTACAAACACCACTAGCTAACATAACACGCCCATACACAGACCACAGAATGAATTACCTACGCAAGGGGTAATGTACATAACATTAATGTAATAAAGACATAATATGTATATAGTACATTAAATTATATGCCCCATGCATATAAGCAAGTACATGACCTCTATAGCAGTACATAATACATATAATTATTGACTGTACATAGTACATTATGTCAAATTCATTCTTGATAGTATATCTATTATATATTCCTTACCATTAGATCACGAGCTTA…
PQ572319	57	T3	GCTGAAGTTCTATTTAAACTATTCCCTGAACACTATTAATATAGTTCCATAAATACAAAGAGCCTTATCAGTATTAAATTTATCAAAAATCCCAATAACTCAACACAGAATTTGCACCCTAACCAAATATTACAAACACCACTAGCTAACATAACACGCCCATACACAGACCACAGAATGAATTACCTACGCAAGGGGTAATGTACATAACATTAATGTAATAAAGACATAATATGTATATAGTACATTAAATTATATGCCCCATGCATATAAGCAAGTACATGACCTCTATAGCAGTACATAATACATATAATTATTGACTGTACATAGTACATTATGTCAAATTCATTCTTGATAGTATATCTATTATATATTCCTTACCATTAGATCACGAGCTTA…
PQ572320	56	T3	GCTGAAGTTCTATTTAAACTATTCCCTGAACACTATTAATATAGTTCCATAAATACAAAGAGCCTTATCAGTATTAAATTTATCAAAAATCCCAATAACTCAACACAGAATTTGCACCCTAACCAAATATTACAAACACCACTAGCTAACATAACACGCCCATACACAGACCACAGAATGAATTACCTACGCAAGGGGTAATGTACATAACATTAATGTAATAAAGACATAATATGTATATAGTACATTAAATTATATGCCCCATGCATATAAGCAAGTACATGACCTCTATAGCAGTACATAATACATATAATTATTGACTGTACATAGTACATTATGTCAAATTCATTCTTGATAGTATATCTATTATATATTCCTTACCATTAGATCACGAGCTTA…
PQ572321	55	T3	GCTGAAGTTCTATTTAAACTATTCCCTGAACACTATTAATATAGTTCCATAAATACAAAGAGCCTTATCAGTATTAAATTTATCAAAAATCCCAATAACTCAACACAGAATTTGCACCCTAACCAAATATTACAAACACCACTAGCTAACATAACACGCCCATACACAGACCACAGAATGAATTACCTACGCAAGGGGTAATGTACATAACATTAATGTAATAAAGACATAATATGTATATAGTACATTAAATTATATGCCCCATGCATATAAGCAAGTACATGACCTCTATAGCAGTACATAATACATATAATTATTGACTGTACATAGTACATTATGTCAAATTCATTCTTGATAGTATATCTATTATATATTCCTTACCATTAGATCACGAGCTTA…
PQ572322	54	T3	GCTGAAGTTCTATTTAAACTATTCCCTGAACACTATTAATATAGTTCCATAAATACAAAGAGCCTTATCAGTATTAAATTTATCAAAAATCCCAATAACTCAACACAGAATTTGCACCCTAACCAAATATTACAAACACCACTAGCTAACATAACACGCCCATACACAGACCACAGAATGAATTACCTACGCAAGGGGTAATGTACATAACATTAATGTAATAAAGACATAATATGTATATAGTACATTAAATTATATGCCCCATGCATATAAGCAAGTACATGACCTCTATAGCAGTACATAATACATATAATTATTGACTGTACATAGTACATTATGTCAAATTCATTCTTGATAGTATATCTATTATATATTCCTTACCATTAGATCACGAGCTTA…
PQ572323	52	T3	GCTGAAGTTCTATTTAAACTATTCCCTGAACACTATTAATATAGTTCCATAAATACAAAGAGCCTTATCAGTATTAAATTTATCAAAAATCCCAATAACTCAACACAGAATTTGCACCCTAACCAAATATTACAAACACCACTAGCTAACATAACACGCCCATACACAGACCACAGAATGAATTACCTACGCAAGGGGTAATGTACATAACATTAATGTAATAAAGACATAATATGTATATAGTACATTAAATTATATGCCCCATGCATATAAGCAAGTACATGACCTCTATAGCAGTACATAATACATATAATTATTGACTGTACATAGTACATTATGTCAAATTCATTCTTGATAGTATATCTATTATATATTCCTTACCATTAGATCACGAGCTTA…
PQ572324	51	T3	GCTGAAGTTCTATTTAAACTATTCCCTGAACACTATTAATATAGTTCCATAAATACAAAGAGCCTTATCAGTATTAAATTTATCAAAAATCCCAATAACTCAACACAGAATTTGCACCCTAACCAAATATTACAAACACCACTAGCTAACATAACACGCCCATACACAGACCACAGAATGAATTACCTACGCAAGGGGTAATGTACATAACATTAATGTAATAAAGACATAATATGTATATAGTACATTAAATTATATGCCCCATGCATATAAGCAAGTACATGACCTCTATAGCAGTACATAATACATATAATTATTGACTGTACATAGTACATTATGTCAAATTCATTCTTGATAGTATATCTATTATATATTCCTTACCATTAGATCACGAGCTTA…
PQ572325	50	T3	GCTGAAGTTCTATTTAAACTATTCCCTGAACACTATTAATATAGTTCCATAAATACAAAGAGCCTTATCAGTATTAAATTTATCAAAAATCCCAATAACTCAACACAGAATTTGCACCCTAACCAAATATTACAAACACCACTAGCTAACATAACACGCCCATACACAGACCACAGAATGAATTACCTACGCAAGGGGTAATGTACATAACATTAATGTAATAAAGACATAATATGTATATAGTACATTAAATTATATGCCCCATGCATATAAGCAAGTACATGACCTCTATAGCAGTACATAATACATATAATTATTGACTGTACATAGTACATTATGTCAAATTCATTCTTGATAGTATATCTATTATATATTCCCTACCATTAGATCACGAGCTTA…
PQ572326	49	T3	GCTGAAGTTCTATTTAAACTATTCCCTGAACACTATTAATATAGTTCCATAAATACAAAGAGCCTTATCAGTATTAAATTTATCAAAAATCCCAATAACTCAACACAGAATTTGCACCCTAACCAAATATTACAAACACCACTAGCTAACATAACACGCCCATACACAGACCACAGAATGAATTACCTACGCAAGGGGTAATGTACATAACATTAATGTAATAAAGACATAATATGTATATAGTACATTAAATTATATGCCCCATGCATATAAGCAAGTACATGACCTCTATAGCAGTACATAATACATATAATTATTGACTGTACATAGTACATTATGTCAAATTCATTCTTGATAGTATATTTATTATATATTCCTTACCATTAGATCACGAGCTTA…
PQ572327	48	T3	GCTGAAGTTCTATTTAAACTATTCCCTGAACACTATTAATATAGTTCCATAAATACAAAGAGCCTTATCAGTATTAAATTTATCAAAAATCCCAATAACTCAACACAGAATTTGCACCCTAACCAAATATTACAAACACCACTAGCTAACATAACACGCCCATACACAGACCACAGAATGAATTACCTACGCAAGGGGTAATGTACATAACATTAATGTAATAAAGACATAATATGTATATAGTACATTAAATTATATGCCCCATGCATATAAGCAAGTACATGACCTCTATAGCAGTACATAATACATATAATTATTGACTGTACATAGTACATTATGTCAAATCCATTCTTGATAGTATATCTATTATATATTCCTTACCATTAGATCACGAGCTTA…
PQ572328	47	T3	GCTGAAGTTCTATTTAAACTATTCCCTGAACACTATTAATATAGTTCCATAAATACAAAGAGCCTTATCAGTATTAAATTTATCAAAAATCCCAATAACTCAACACAGAATTTGCACCCTAACCAAATATTACAAACACCACTAGCTAACATAACACGCCCATACACAGACCACAGAATGAATTACCTACGCAAGGGGTAATGTACATAACATTAATGTAATAAAGACATAATATGTATATAGTACATTAAATTATATGCCCCATGCATATAAGCAAGTACATGACCTCTATAGCAGTACATAATACATATAATTATTGACTGTACATAGTACATTATGTCAAATTCATTCTTGATAGTATATCTATTATATATTCCTTACCATTAGATCACGAGCTTA…
PQ572329	46	T3	GCTGAAGTTCTATTTAAACTATTCCCTGAACACTATTAATATAGTTCCATAAATACAAAGAGCCTTATCAGTATTAAATTTATCAAAAATCCCAATAACTCAACACAGAATTTGCACCCTAACCAAATATTACAAACACCACTAGCTAACATAACACGCCCATACACAGACCACAGAATGAATTACCTACGCAAGGGGTAATGTACATAACATTAATGTAATAAAGACATAATATGTATATAGTACATTAAATTATATGCCCCATGCATATAAGCAAGTACATGACCTCTATAGCAGTACATAATACATATAATTATTGACTGTACATAGTACATTATGTCAAATTCATTCTTGATAGTATATCTATTATATACTCCTTACCATTAGATCACGAGCTTA…
PQ572330	45	T3	GCTGAAGTTCTATTTAAACTATTCCCTGAACACTATTAATATAGTTCCATAAATACAAAGAGCCTTATCAGTATTAAATTTATCAAAAATCCCAATAACTCAACACAGAATTTGCACCCTAACCAAATATTACAAACACCACTAGCTAACATAACACGCCCATACACAGACCACAGAATGAATTGCCTACGCAAGGGGTAATGTACATAACATTAATGTAATAAAGACATAATATGTATATAGTACATTAAATTATATGCCCCATGCATATAAGCAAGTACATGACCTCTATAGCAGTACATAATACATATAATTATTGACTGTACATAGTACATTATGTCAAATTCATTCTTGATAGTATATCTATTATATATTCCTTACCATTAGATCACGAGCTTA…
PQ572331	44	T3	GCTGAAGTTCTATTTAAACTATTCCCTGAACACTATTAATATAGTTCCATAAATACAAAGAGCCTTATCAGTATTAAATTTATCAAAAATCCCAATAACTCAACACAGAATTTGCACCCTAACCAAATATTACAAACACCACTAGCTAACATAACACGCCCATACACAGACCACAGAATGAATTACCTACGCAAGGGGTAATGTACATAACATTAATGTAATAAAGACATAATATGTATATAGTACATTAAATTATATGCCCCATGCATATAAGCAAGTACATGACCTCTATAGCAGTACATAATACATATAATTATTGACTGTACATAGTACATTATGTCAAATTCATTCTTGATAGTATATCTATTATATATTCCTTACCATTAGATCACGAGCTTA…
PQ572332	43	T3	GCTGAAGTTCTATTTAAACTATTCCCTGAACACTATTAATATAGTTCCATAAATACAAAGAGCCTTATCAGTATTAAATTTATCAAAAATCCCAATAACTCAACACAGAATTTGCACCCTAACCAAATATTACAAACACCACTAGCTAACATAACACGCCCATACACAGACCACAGAATGAATTACCTACGCAAGGGGTAATGTACATAACATTAATGTAATAAAGACATAATATGTATATAGTACATTAAATTATATGCCCCATGCATATAAGCAAGTACATGACCTCTATAGCAGTACATAATACATATAATTATTGACTGTACATAGTACATTATGTCAAATTCATTCTTGACAGTATATCTATTATATATTCCTTACCATTAGATCACGAGCTTA…
PQ572333	42	T3	GCTGAAGTTCTATTTAAACTATTCCCTGAACACTATTAATATAGTTCCATAAATACAAAGAGCCTTATCAGTATTAAATTTATCAAAAATCCCAATAACTCAACACAGAATTTGCACCCTAACCAAATATTACAAACACCACTAGCTAACATAACACGCCCATACACAGACCACAGAATGAATTACCTACGCAAGGGGTAATGTACATAACATTAATGTAATAAAGACATAATATGTATACAGTACATTAAATTATATGCCCCATGCATATAAGCAAGTACATGACCTCTATAGCAGTACATAATACATATAATTATTGACTGTACATAGTACATTATGTCAAATTTATTCTTGATAGTATATCTATTATATATTCCTTACCATTAGATCACGAGCTTA…
PQ572334	41	T3	GCTGAAGTTCTATTTAAACTATTCCCTGAACACTATTAATATAGTTCCATAAATACAAAGAGCCTTATCAGTATTAAATTTATCAAAAATCCCAATAACTCAACACAGAATTTGCACCCTAACCAAATATTACAAACACCACTAGCTAACATAACACGCCCATACACAGACCACAGAATGAATTACCTACGCAAGGGGTAATGTACATAACATTAATGTAATAAAGACATAATATGTATATAGTACATTAAATTATATGCCCCATGCATATAAGCAAGTACATGACCTCTGTAGCAGTACATAATACATATAATTATTGACTGTACATAGTACATTATGTCAAATTCATTCTTGATAGTATATCTATTATATATTCCTTACCATTAGATCACGAGCTTA…
PQ572335	40	T3	GCTGAAGTTCTATTTAAACTATTCCCTGAACACTATTAATATAGTTCCATAAATACAAAGAGCCTTATCAGTATTAAATTTATCAAAAATCCCAATAACTCAACACAGAATTTGCACCCTAACCAAATATTACAAACACCACTAGCTAACATAACACGCCCATACACAGACCACAGAATGAATTACCTACGCAAGGGGTAATGTACATAACATTAATGTAATAAAGACATAATATGTATATAGTACATTAAATTATATGCCCCATGCATATAAGCAAGTACATGACCTCTATAGCAGTACATAATACATATAATTATTGACTGTACATAGTACATTATGTCAAATTCATTCTTGATAGTATATCTATTATATATTCCTTACCATTAGATCACGAGCTTA…
PQ572336	39	T3	GCTGAAGTTCTATTTAAACTATTCCCTGAACACTATTAATATAGTTCCATAAATACAAAGAGCCTTATCAGTATTAAATTTATCAAAAATCCCAATAACTCAACACAGAATTTGCACCCTAACCAAATATTACAAACACCACTAGCTAACATAACACGCCCATACACAGACCACAGAATGAATTACCTACGCAAGGGGTAATGTACATAACATTAATGTAATAAAGACATAATATGTATACAGTACATTAAATTATATGCCCCATGCATATAAGCAAGTACATGACCTCTATAGCAGTACATAATACATATAATTATTGACTGTACATAGTACATTATGTCAAATTTATTCTTGATAGTATATCTATTATATATTCCTTACCATTAGATCACGAGCTTA…
PQ572337	38	T3	GCTGAAGTTCTATTTAAACTATTCCCTGAACACTATTAATATAGTTCCATAAATACAAAGAGCCTTATCAGTATTAAATTTATCAAAAATCCCAATAACTCAACACAGAATTTGCACCCTAACCAAATATTACAAACACCACTAGCTAACATAACACGCCCATACACAGACCACAGAATGAATTACCTACGCAAGGGGTAATGTACATAACATTAATGTAATAAAGACATAATATGTATATAGTACATTAAATTATATGCCCCATGCATATAAGCAAGTACATGACCTCTATAGCAGTACATAATACATATAATTATTGACTGTACATAGTACATTATGTCAAATTCATTCTTGATAGTATATCTATTATATATTCCTTACCATTAGATCACGAGCTTA…
PQ572338	37	T3	GCTGAAGTTCTATTTAAACTATTCCCTGAACACTATTAATATAGTTCCATAAATACAAAGAGCCTTATCAGTATTAAATTTATCAAAAATCCCAATAACTCAACACAGAATTTGCACCCTAACCAAATATTACAAACACCACTAGCTAACATAACACGCCCATACACAGACCACAGAATGAATTACCTACGCAAGGGGTAATGTACATAACATTAATGTAATAAAGACATAATATGTATATAGTACATTAAATTATATGCCCCATGCATATAAGCAAGTACATGACCTCTATAGCAGTACATAATACATATAATTATTGACTGTACATAGTACATTATGTCAAATTCATTCTTGATAGTATATCTATTATATATTCCTTACCATTAGATCACGAGCTTA…
PQ572339	36	T3	GCTGAAGTTCTATTTAAACTATTCCCTGAACACTATTAATATAGTTCCATAAATACAAAGAGCCTTATCAGTATTAAATTTATCAAAAATCCCAATAACTCAACACAGAATTTGCACCCTAACCAAATATTACAAACACCACTAGCTAACATAACACGCCCATACACAGACCACAGAATGAATTGCCTACGCAAGGGGTAATGTACATAACATTAATGTAATAAAGACATAATATGTATATAGTACATTAAATTATATGCCCCATGCATATAAGCAAGTACATGACCTCTATAGCAGTACATAATACATATAATTATTGACTGTACATAGTACATTATGTCAAATTCATTCTTGATAGTATATCTATTATATATTCCTTACCATTAGATCACGAGCTTA…
PQ572340	35	T3	GCTGAAGTTCTATTTAAACTATTCCCTGAACACTATTAATATAGTTCCATAAATACAAAGAGCCTTATCAGTATTAAATTTATCAAAAATCCCAATAACTCAACACAGAATTTGCACCCTAACCAAATATTACAAACACCACTAGCTAACATAACACGCCCATACACAGACCACAGAATGAATTACCTACGCAAGGGGTAATGTACATAACATTAATGTAATAAAGACATAATATGTATATAGTACATTAAATTATATGCCCCATGCATATAAGCAAGTACATGACCTCTATAGCAGTACATAATACATATAATTATTGACTGTACATAGTACATTATGTCAAATTCATTCTTGATAGTATATCTATTATATACTCCTTACCATTAGATCACGAGCTTA…
PQ572341	34	T3	GCTGAAGTTCTATTTAAACTATTCCCTGAACACTATTAATATAGTTCCATAAATACAAAGAGCCTTATCAGTATTAAATTTATCAAAAATCCCAATAACTCAACACAGAATTTGCACCCTAACCAAATATTACAAACACCACTAGCTAACATAACACGCCCATACACAGACCACAGAATGAATTACCTACGCAAGGGGTAATGTACATAACATTAATGTAATAAAGACATAATATGTATATAGTACATTAAATTATATGCCCCATGCATATAAGCAAGTACATGACCTCTATAGCAGTACATAATACATATAATTATTGACTGTACATAGTACATTATGTCAAATTCATTCTTGATAGTATATCTATTATATATTCCTTACCATTAGATCACGAGCTTA…
PQ572342	33	T3	GCTGAAGTTCTATTTAAACTATTCCCTGAACACTATTAATATAGTTCCATAAATACAAAGAGCCTTATCAGTATTAAATTTATCAAAAATCCCAATAACTCAACACAGAATTTGCACCCTAACCAAATATTACAAACACCACTAGCTAACATAACACGCCCATACACAGACCACAGAATGAATTACCTACGCAAGGGGTAATGTACATAACATTAATGTAATAAAGACATAATATGTATATAGTACATTAAATTATATGCCCCATGCATATAAGCAAGTACATGACCTCTATAGCAGTACATAATACATATAATTATTGACTGTACATAGTACATTATGTCAAATTCATTCTTGATAGTATATCTATTATATATTCCTTACCATTAGATCACGAGCTTA…
PQ572343	32	T3	GCTGAAGTTCTATTTAAACTATTCCCTGAACACTATTAATATAGTTCCATAAATACAAAGAGCCTTATCAGTATTAAATTTATCAAAAATCCCAATAACTCAACACAGAATTTGCACCCTAACCAAATATTACAAACACCACTAGCTAACATAACACGCCCATACACAGACCACAGAATGAATTACCTACGCAAGGGGTAATGTACATAACATTAATGTAATAAAGACATAATATGTATATAGTACATTAAATTATATGCCCCATGCATATAAGCAAGTACATGACCTCTATAGCAGTACATAATACATATAATTATTGACTGTACATAGTACATTATGTCAAATTCATTCTTGATAGTATATCTATTATATATTCCTTACCATTAGATCACGAGCTTA…
PQ572344	31	T3	GCTGAAGTTCTATTTAAACTATTCCCTGAACACTATTAATATAGTTCCATAAATACAAAGAGCCTTATCAGTATTAAATTTATCAAAAATCCCAATAACTCAACACAGAATTTGCACCCTAACCAAATATTACAAACACCACTAGCTAACATAACACGCCCATACACAGATCACAGAATGAATTACCTACGCAAGGGGTAATGTACATAACATTAATGTAATAAAGACATAATATGTATATAGTACATTAAATTATATGCCCCATGCATATAAGCAAGTACATGACCTCTATAACAGTACATAATACATATAATTATTGACTGTACATAGTACATTATGTCAAATTCATTCTTGATAGTATATCTATTATATATTCCTTACCATTAGATCACGAGCTTA…
PQ572345	30	T3	GCTGAAGTTCTATTTAAACTATTCCCTGAACACTATTAATATAGTTCCATAAATACAAAGAGCCTTATCAGTATTAAATTTATCAAAAATCCCAATAACTCAACACAGAATTTGCACCCTAACCAAATATTACAAACACCACTAGCTAACATAACACGCCCATACACAGACCACAGAATGAATTGCCTACGCAAGGGGTAATGTACATAACATTAATGTAATAAAGACATAATATGTATATAGTACATTAAATTATATGCCCCATGCATATAAGCAAGTACATGACCTCTATAGCAGTACATAATACATATAATTATTGACTGTACATAGTACATTATGTCAAATTCATTCTTGATAGTATATCTATTATATATTCCTTACCATTAGATCACGAGCTTA…
PQ572346	29	T3	GCTGAAGTTCTATTTAAACTATTCCCTGAACACTATTAATATAGTTCCATAAATACAAAGAGCCTTATCAGTATTAAATTTATCAAAAATCCCAATAACTCAACACAGAATTTGCACCCTAACCAAATATTACAAACACCACTAGCTAACATAACACGCCCATACACAGACCACAGAATGAATTACCTACGCAAGGGGTAATGTACATAACATTAATGTAATAAAGACATAATATGTATATAGTACATTAAATTATATGCCCCATGCATATAAGCAAGTACATGACCTCTATAGCAGTACATAATACATATAATTATTGACTGTACATAGTACATTATGTCAAATTCATTCTTGATAGTATATCTATTATATACTCCTTACCATTAGATCACGAGCTTA…
PQ572347	28	T3	GCTGAAGTTCTATTTAAACTATTCCCTGAACACTATTAATATAGTTCCATAAATACAAAGAGCCTTATCAGTATTAAATTTATCAAAAATCCCAATAACTCAACACAGAATTTGCACCCTAACCAAATATTACAAACACCACTAGCTAACATAACACGCCCATACACAGACCACAGAATGAATTACCTACGCAAGGGGTAATGTACATAACATTAATGTAATAAAGACATAATATGTATATAGTACATTAAATTATATGCCCCATGCATATAAGCAAGTACATGACCTCTATAGCAGTACATAATACATATAATTATTGACTGTACATAGTACATTATGTCAAATTCATTCTTGACAGTATATCTATTACATATTTCTTACCATTAGATCACGAGCTTA…
PQ572348	27	T3	GCTGAAGTTCTATTTAAACTATTCCCTGAACACTATTAATATAGTTCCATAAATACAAAGAGCCTTATCAGTATTAAATTTATCAAAAATCCCAATAACTCAACACAGAATTTGCACCCTAACCAAATATTACAAACACCACTAGCTAACATAACACGCCCATACACAGACCACAGAATGAATTACCTACGCAAGGGGTAATGTACATAACATTAATGTAATAAAGACATAATATGTATATAGTACATTAAATTATATACCCCATGCATATAAGCAAGTACATGACCTCTATAGCAGTACATAATACATATAATTATTGACTGTACATAGTACATTATGTCAAATTCATTCTTGATAGTATATCTATTATATATTCCTTACCATTAGATCACGAGCTTA…
PQ572349	26	T3	GCTGAAGTTCTATTTAAACTATTCCCTGAACACTATTAATATAGTTCCATAAATACAAAGAGCCTTATCAGTATTAAATTTATCAAAAATCCCAATAACTCAACACAGAATTTGCACCCTAACCAAATATTACAAACACCACTAGCTAACATAACACGCCCATACACAGACCACAGAATGAATTACCTACGCAAGGGGTAATGTACATAACATTAATGTAATAAAGACATAATATGTATATAGTACATTAAATTATATGCCCCATGCATATAAGCAAGTACATGACCTCTATAGCAGTACATAATACATATAATTATTGACTGTACATAGTACATTATGTCAAATTCATTCTTGATAGTATATCTATTATATATTCCTTACCATTAGATCACGAGCTTA…
PQ572350	25	T3	GCTGAAGTTCTATTTAAACTATTCCCTGAACACTATTAATATAGTTCCATAAATACAAAGAGCCTTATCAGTATTAAATTTATCAAAAATCCCAATAACTCAACACAGAATTTGCACCCTAACCAAATATTACAAACACCACTAGCTAACATAACACGCCCATACACAGACCACAGAATGAATTACCTACGCAAGGGGTAATGTACATAACATTAATGTAATAAAGACATAATATGTATATAGTACATTAAATTATATGCCCCATGCATATAAGCAAGTACATGACCTCTATAGCAGTACATAATACATATAATTATTGACTGTACATAGTACATTATGTCAAATTCATTCTTGATAGTATATCTATTATATATTCCTTACCATTAGATCACGAGCTTA…
PQ572351	24	T3	GCTGAAGTTCTATTTAAACTATTCCCTGAACACTATTAATATAGTTCCATAAATACAAAGAGCCTTATCAGTATTAAATTTATCAAAAATCCCAATAACTCAACACAGAATTTGCACCCTAACCAAATATTACAAACACCACTAGCTAACATAACACGCCCATACACAGACCACAGAATGAATTACCTACGCAAGGGGTAATGTACATAACATTAATGTAATAAAGACATAATATGTATATAGTACATTAAATTATATGCCCCATGCATATAAGCAAGTACATGACCTCTATAGCAGTACATAATACATATAATTATTGACTGTACATAGTACATTATGTCAAATTCATTCTTGATAGTATATCTATTATATATTCCCTACCATTAGATCACGAGCTTA…
PQ572352	23	T2	GCTGAAGTTCTATTTAAACTATTCCCTGAACACTATTAATATAGTTCCATAAATACAAAGAGCCTTATCAGTATTAAATTTATCAAAAATCCCAATAACTCAACACAGAATTTGCACCCTAACCAAATATTACAAACACCACTAGCTAACATAACACGCCCATACACAGACCACAGAATGAATTACCTACGCAAGGGGTAATGTACATAACATTAATGTAATAAAGACATAATATGTATATAGTACATTAGATTATATGCCCCATGCATATAAGCAAGTACATGACCTCTATACCAGTACATAATACATATAATTATTGACTGTACATAGTACATTATGTCAAATTCATTCTTGATAGTATATCTATTATATATTCCTTACCATTAGATCACGAGCTTA…
PQ572353	22	T3	GCTGAAGTTCTATTTAAACTATTCCCTGAACACTATTAATATAGTTCCATAAATACAAAGAGCCTTATCAGTATTAAATTTATCAAAAATCCCAATAACTCAACACAGAATTTGCACCCTAACCAAATATTACAAACACCACTAGCTAACATAACACGCCCATACACAGACCACAGAATGAATTACCTACGTAAGGGGTAATGTACATAACATTAATGTAATAAAGACATAATATGTATATAGTACATTAAATTATATGCCCCATGCATATAAGCAAGTACATGACCTCTATAGCAGTACATAATACATATAATTATTGACTGTACATAGTACATTATGTCAAATTCATTCTTGATAGTATATCTATTATACATTCCTTACCATTAGATCACGAGCTTA…
PQ572354	21	T3	GCTGAAGTTCTATTTAAACTATTCCCTGAACACTATTAATATAGTTCCATAAATACAAAGAGCCTTATCAGTATTAAATTTATCAAAAATCCCAATAACTCAACACAGAATTTGCACCCTAACCAAATATTACAAACACCACTAGCTAACATAACACGCCCATACACAGACCACAGAATGAATTACCTACGCAAGGGGTAATGTACATAACATTAATGTAATAAAGACATAATATGTATATAGTACATTAAATTATATGCCCCATGCATATAAGCAAGTACATGACCTCTATAGCAGTACATAATACATATAATTATTGACTGTACATAGTACATTATGTCAAATTCATTCTTGATAGTATATCTATTATATATTCCTTACCATTAGATCACGAGCTTA…
PQ572355	20	T3	GCTGAAGTTCTATTTAAACTATTCCCTGAACACTATTAATATAGTTCCATAAATACAAAGAGCCTTATCAGTATTAAATTTATCAAAAATCCCAATAACTCAACACAGAATTTGCACCCTAACCAAATATTACAAACACCACTAGCTAACATAACACGCCCATACACAGACCACAGAATGAATTACCTACGCAAGGGGTAATGTACATAACATTAATGTAATAAAGACATAATATGTATATAGTACATTAAACTATATGCCCCATGCATATAAGCAAGTACATGACCTCTATAGCAGTACATAATACATATAATTATTGACTGTACATAGTACATTATGTCAAATTCATTCTTGATAGTATATCTATTATATATTCCTTACCATTAGATCACGAGCTTA…
PQ572356	19	T3	GCTGAAGTTCTATTTAAACTATTCCCTGAACACTATTAATATAGTTCCATAAATACAAAGAGCCTTATCAGTATTAAATTTATCAAAAATTCCAATAACTCAACACAGAATTTGCACCCTAACCAAATATTACAAACACCACTAGCTAACATAACACGCCCATACACAGACCACAGAATGAATTACCTACGCAAGGGGTAATGTACATAACATTAATGTAATAAAGACATAATATGTATACAGTACATTAAATTATATGCCCCATGCATATAAGCAAGTACATGACCTCTATAGCAGTACATAATACATATAATTATTGACTGTACATAGTACATTATGTCAAATTCATTCTTGATAGTATATCTATTATATATTCCTTACCATTAGATCACGAGCTTA…
PQ572357	18	T3	GCTGAAGTTCTATTTAAACTATTCCCTGAACACTATTAATATAGTTCCATAAATACAAAGAGCCTTATCAGTATTAAATTTATCAAAAATCCCAATAACTCAACACAGAATTTGCACCCTAACCAAATATTACAAACACCACTAGCTAACATAACACGCCCATACACAGACCACAGAATGAATTACCTACGCAAGGGGTAATGTACATAACATTAATGTAATAAAGACATAATATGTATATAGTACATTAAATTATATGCCCCATGCATATAAGCAAGTACATGACCTCTATAGCAGTACATAATACATATAATTATTGACTGTACATAGTACATTATGTCAAATTCATTCTTGACAGTATATCTATTATATATTCCTTACCATTAGATCACGAGCTTA…
PQ572358	17	T3	GCTGAAGTTCTATTTAAACTATTCCCTGAACACTATTAATATAGTTCCATAAATACAAAGAGCCTTATCAGTATTAAATTTATCAAAAATCCCAATAACTCAACACAGAATTTGCACCCTAACCAAATATTACAAACACCACTAGCTAACATAACACGCCCATACACAGACCACAGAATGAATTACCTACGCAAGGGGTAATGTACATAACATTAATGTAATAAAGACATAATATGTATATAGTACATTAAATTATATGCCCCATGCATATAAGCAAGTACATGACCTCTATAGCAGTACATAATACATATAATTATTGACTGTACATAGTACATTATGTCAAATTCATTCTTGATAGTATATCTATTATATATTCCTTACCATTAGATCACGAGCTTA…
PQ572359	16	T3	GCTGAAGTTCTATTTAAACTATTCCCTGAACACTATTAATATAGTTCCATAAATACAAAGAGCCTTATCAGTATTAAATTTATCAAAAATCCCAATAACTCAACACAGAATTTGCACCCTAACCAAATATTACAAACACCACTAGCTAACATAACACGCCCATACACAGATCACAGAATGAATTACCTACGCAAGGGGTAATGTACATAACATTAATGTAATAAAGACATAATATGTATATAGTACATTAAATTATATGCCCCATGCATATAAGCAAGTACATGACCTCTATAACAGTACATAATACATATAATTATTGACTGTACATAGTACATTATGTCAAATTCATTCTTGATAGTATATCTATTATATATTCCTTACCATTAGATCACGAGCTTA…
PQ572360	15	T3	GCTGAAGTTCTATTTAAACTATTCCCTGAACACTATTAATATAGTTCCATAAATACAAAGAGCCTTATCAGTATTAAATTTATCAAAAATCCCAATAACTCAACACAGAATTTGCACCCTAACCAAATATTACAAACACCACTAGCTAACATAACACGCCCATACACAGACCACAGAATGAATTACCTACGCAAGGGGTAATGTACATAACATTAATGTAATAAAGACATAATATGTATATAGTACATTAAATTATATGCCCCATGCATATAAGCAAGTACATGACCTCTATAGCAGTACATAATACATATAATTATTGACTGTACATAGTACATTATGTCAAATTCATTCTTGATAGTATATCTATTATATATTCCTTACCATTAGATCACGAGCTTA…
PQ572361	14	T1'2'3	GCTGAAGTTCTATTTAAACTATTCCCTGAACACTATTAATATAGTTCCATAAATACAAAGAGCCTTATCAGTATTAAATTTATCAAAAATCCCAATAACTCAACACAGAATTTGCACCCTAACCAAATATTACAAACACCACTAGCTAACATAACACGCCCATACACAGACCACAGAATGAATTACCTACGCAAGGGGTAATGTACATAACATTAATGTAATAAAGACATAATATGTATATAGTACATTAAATTATATGCCCCATGCATATAAGCAAGTACATGACCTCTATAGCAGTACATAATACATATAATTATTGACTGTACATAGTACATTATGTCAAATTCATTCTTGATAGTATATCTATTATATATTCCTTACCATTAGATCACGAGCTTA…
PQ572362	13	T3	GCTGAAGTTCTATTTAAACTATTCCCTGAACACTATTAATATAGTTCCATAAATACAAAGAGCCTTATCAGTATTAAATTTATCAAAAATCCCAATAACTCAACACAGAATTTGCACCCTAACCAAATATTACAAACACCACTAGCTAACATAACACGCCCATACACAGACCACAGAATGAATTACCTACGCGAGGGGTAATGTACATAACATTAATGTAATAAAGACATAATATGTATATAGTACATTAAATTATATGCCCCATGCATATAAGCAAGTACATGACCTCTATAGCAGTACATAATACATATAATTATTGACTGTACATAGTACATTATGTCAAACTCATTCTTGATAGTATATCTATTATATATTCCTTACCATTAGATCACGAGCTTA…
PQ572363	12	T1	GCTGAAGTTCTATTTAAACTATTCCCTGAACACTATTAATATAGTTCCATAAATACAAAGAGCCTTATCAGTATTAAATTTATCAAAAATCCCAATAACTCAACACAGAATTTGCACCCTAACCAAATATTACAAACACCACTAGCTAACATAACACGCCCATACACAGACCACAGAATGAATTACCTACGCAAGGGGTAATGTACATAACATTAATGTAATAAAGACATAATATGTATATAGTACATTAAATTATATGCCCCATGCATATAAGCAAGTACATGACTTCTATAGCAGTACATAATACATATAATTATTGACTGTACATAGTACATTATGTCAAATTCATCCTTGACAGTATATCTATTATATATTCCTTACCATTAGATCACGAGCTTA…
PQ572364	11	T3	GCTGAAGTTCTATTTAAACTATTCCCTGAACACTATTAATATAGTTCCATAAATACAAAGAGCCTTATCAGTATTAAATTTATCAAAAATCCCAATAACTCAACACAGAATTTGCACCCTAACCAAATATTACAAACACCACTAGCTAACATAACACGCCCATACACAGACCACAGAATGAATTACCTACGCAAGGGGTAATGTACATAACATTAATGTAATAAAGACATAATATGTATATAGTACATTAAATTATATGCCCCATGCATATAAGCAAGTACATGACCTCTATAGCAGTACATAATACATATAATTATTGACTGTACATAGTACATTATGTCAAATTCATTCTTGATAGTATATCTATTATATATTCCTTACCATTAGATCACGAGCTTA…
PQ572365	10	T3	GCTGAAGTTCTATTTAAACTATTCCCTGAACACTATTAATATAGTTCCATAAATACAAAGAGCCTTATCAGTATTAAATTTATCAAAAATCCCAATAACTCAACACAGAATTTGCACCCTAACCAAATATTACAAACACCACTAGCTAACATAACACGCCCATACACAGACCACAGAATGAATTACCTACGCAAGGGGTAATGTACATAACATTAATGTAATAAAGACATAATATGTATATAGTACATTAAATTATATGCCCCATGCATATAAGCAAGTACATGACCTCTATAGCAGTACATAATACATATAATTATTGACTGTACATAGTACATTATGTCAAATTAATTCTTGATAGCATATCTATTATATATTCCTTACCATTAGATCACGAGCTTA…
PQ572366	9	T2	GCTGAAGTTCTATTTAAACTATTCCCTGAACACTATTAATATAGTTCCATAAATACAAAGAGCCTTGTCAGTATTAAATTTATCAAAAATCCCAATAACTCAACACAGAATTTGCACCCTAACCAAATATTACAAACACCACTAGCTAACATAACACGCCCATACACAGACCACAGAATGAATTACCTACGCAAGGGGTAATGTACATAACATTAATGTAATAAAGACATAATATGTATATAGTACATTAAATTATATGCCCCATGCATATAAGCAAGTACATGACCTCTATACCAGTACATAATACATATAATTATTGACTGTACATAGTACATTATGTCAAATTCATTCTTGATAGTATATCTATTATATATTCCTTACCATTAGATCACGAGCTTA…
PQ572367	8	T3	GCTGAAGTTCTATTTAAACTATTCCCTGAACACTATTAATATAGTTCCATAAATACAAAGAGCCTTATCAGTATTAAATTTATCAAAAATCCCAATAACTCAACACAGAATTTGCACCCTAACCAAATATTACAAACACCACTAGCTAACATAACACGCCCATACACAGACCACAGAATGAATTACCTACGCAAGGGGTAATGTACATAACATTAATGTAATAAAGACATAATATGTATATAGTACATTAAATTATATGCCCCATGCATATAAGCAAGTACATGACCTCTATAACAGTACATAATACATATAATTATTGACTGTACATAGTACATTATGTCAAATTCATTCTTGATAGTATATCTATTATATATTCCTTACCATTAGATCACGAGCTTA…
PQ572368	7	T3	GCTGAAGTTCTATTTAAACTATTCCCTGAACACTATTAATATAGTTCCATAAATACAAAGAGCCTTATCAGTATTAAATTTATCAAAAATCCCAATAACTCAACACAGAATTTGCACCCTAACCAAATATTACAAACACCACTAGCTAACATAACACGCCCATACACAGACCACAGAATGAATTACCTACGCAAGGGGTAATGTACATAACATTAATGTAATAAAGACATAATATGTATACAGTACATTAAATTATATGCCCCATGCATATAAGCAAGTACATGACCTCTATAGCAGTACATAATACATATAATTATTGACTGTACATAGTACATTATGTCAAATTTATTCTTGATAGTATATCTATTATATATTCCTTACCATTAGATCACGAGCTTA…
PQ572369	6	T3	GCTGAAGTTCTATTTAAACTATTCCCTGAACACTATTAATATAGTTCCATAAATACAAAGAGCCTTATCAGTATTAAATTTATCAAAAATCCCAATAACTCAACACAGAATTTGCACCCTAACCAAATATTACAAACACCACTAGCTAACATAACACGCCCATACACAGACCACAGAATGAATTACCTACGCAAGGGGTAATGTACATAACATTAATGTAATAAAGACATAATATGTATATAGTACATTAAATTATATGCCCCATGCATATAAGCAAGTACATGACCTCTATAGCAGTACATAATACATATAATTATTGACTGTACATAGTACATTATGTCAAATTCATTCTTGATAGTATATCTATTATATATTCCTTACCATTAGATCACGAGCTTA…
PQ572370	5	T3	GCTGAAGTTCTATTTAAACTATTCCCTGAACACTATTAATATAGTTCCATAAATACAAAGAGCCTTATCAGTATTAAATTTATCAAAAATCCCAATAACTCAACACAGAATTTGCACCCTAACCAAATATTACAAACACCACTAGCTAACATAACACGCCCATACACAGACCACAGAATGAATTACCTACGCAAGGGGTAATGTACATAACATTAATGTAATAAAGACATAATATGTATATAGTACATTAAATTATATGCCCCATGCATATAAGCAAGTACATGACCTCTATAGCAGTACATAATACATATAATTATTGACTGTACATAGTACATTATGTCAAATCCATTCTTGATAGTATATCTATTATATATTCCTTACCATTAGATCACGAGCTTA…
PQ572371	4	T3	GCTGAAGTTCTATTTAAACTATTCCCTGAACACTATTAATATAGTTCCATAAATACAAAGAGCCTTATCAGTATTAAATTTATCAAAAATCCCAATAACTCAACACAGAATTTGCACCCTAACCAAATATTACAAACACCACTAGCTAACATAACACGCCCATACACAGACCACAGAATGAATTACCTACGCAAGGGGTAATGTACATAACATTAATGTAATAAAGACATAATATGTATATAGTACATTAAATTATATGCCCCATGCATATAAGCAAGTACATGACCTCTATAGCAGTACATAATACATATAATTATTGACTGTACATAGTACATTATGTCAAATTCATTCTTGATAGTATATCTATTATATATTCCTTACCATTAGATCACGAGCTTA…
PQ572372	3	T3	GCTGAAGTTCTATTTAAACTATTCCCTGAACACTATTAATATAGTTCCATAAATACAAAGAGCCTTATCAGTATTAAATTTATCAAAAATCCCAATAACTCAACACAGAATTTGCACCCTAACCAAATATTACAAACACCACTAGCTAACATAACACGCCCATACACAGACCACAGAATGAATTACCTACGCAAGGGGTAATGTACATAACATTAATGTAATAAAGACATAATATGTATATAGTACATTAAATTATATGCCCCATGCATATAAGCAAGTACATGACCTCTATAGTAGTACATAATACATATAATTATTGACTGTACATAGTACATTATGTCAAATTCATTCTTGATAGTATATTTATTATATATTCCTTACCATTAGATCGCGAGCTTA…
PQ572373	2	T3	GCTGAAGTTCTATTTAAACTATTCCCTGAACACTATTAATATAGTTCCATAAATACAAAGAGCCTTATCAGTATTAAATTTATCAAAAATCCCAATAACTCAACACAGAATTTGCACCCTAACCAAATATTACAAACACCACTAGCTAACATAACACGCCCATACACAGACCACAGAATGAATTACCTACGCAAGGGGTAATGTACATAACATTAATGTAATAAAGACATAATATGTATATAGTACATTAAATTATATGCCCCATGCATATAAGCAAGTACATGACCTCTATAGCAGTACATAATACATATAATTATTGACCGTACATAGTACATTATGTCAAATTCATTCTTGATAGTATATCTATCATATATTCCTTACCATTAGATCACGAGCTTA…
PQ572374	1	T3	GCTGAAGTTCTATTTAAACTATTCCCTGAACACTATTAATATAGTTCCATAAATACAAAGAGCCTTATCAGTATTAAATTTATCAAAAATCCCAATAACTCAACACAGAATTTGCACCCTAACCAAATATTACAAACACCACTAGCTAACATAACACGCCCATACACAGACCACAGAATGAATTACCTACGCAAGGGGTAATGTACATAACATTAATGTAATAAAGACATAATATGTATATAGTACATTAAATTATATGCCCCATGCATATAAGCAAGTACATGACCTCTATAGCAGTACATAATACATATAATTATTGACTGTACATAGTACATTATGTCAAATTCATTCTTGATAGTATATCTATTATATATTCCTTACCATTAGATCACGAGCTTA…

## Sheet: Supplementary Table S2
Table S2. Sources and haplogroup affiliation for the Bos taurus control region mtDNA sequences retrieved from GenBank and grouped in macro-geographic areas (accessed on 11 november 2024).
Macroarea and breeds	I	Q	T	T1	T1'2'3	T2	T3	T5	Total		References and GenBank accessions
North Africa
Algeria Local				16			6		22		Beja-Pereira et al 2006
Egypt Baladi				10	1	5	5		21		Beja-Pereira et al 2006
Egyptian				8			3		11		Troy et al 2001
Morocco Blonde Atlas				7	1		2		10		Beja-Pereira et al 2006
Morocco Olmez				23			1		24		Beja-Pereira et al 2006
Morocco Tidili				21			3		24		Beja-Pereira et al 2006
Tunisia Blonde				11			2		13		Beja-Pereira et al 2006
Libya Local				18	1	1	4		24		Beja-Pereira et al 2006
Turkey
Turkish Grey				5	3	12	55		75		Beja-Pereira et al 2006	Di Lorenzo et al 2018	EF126306-EF126309
Anatolian				1	2	3	4		10		Beja-Pereira et al 2006
Anatolian Black		1	1	6		10	15		33		Beja-Pereira et al 2006	EF126320-EF126323	ON807611-ON807634
Anatolian Red Pied		1		4	1	9	18		33		EF126310-EF126319	ON807635-ON807657
Zavot		2		3			6		11		ON807659-ON807672
Europe
Aberdeen Angus							10		10		Troy et al 2001
Agerolese				4	1		27		32		Di Lorenzo et al 2018
Agersoe							42		42		Bruniche-Olsen et al 2011
Albania Illyaska						1	7		8		Beja-Pereira et al 2006
Albera							6		6		Beja-Pereira et al 2006
Alentejana				16	2		19		37		Beja-Pereira et al 2006	Ginja et al 2010
Algarvia				5			28		33		Ginja et al 2010
Alistana							5		5		Beja-Pereira et al 2006
Alpine Grey						2	41		43		Di Lorenzo et al 2018
Ankole-Watusi				5					5		KY628394-KY628398
Arouquesa				2			13		15		Ginja et al 2010
Asturiana Montana				2			1		3		Beja-Pereira et al 2006
Avilena							7		7		Beja-Pereira et al 2006
Barroso				1			25		26		Beja-Pereira et al 2006	Ginja et al 2010
Berrenda				1			32		33		Beja-Pereira et al 2006	Troy et al 2001
Bianca di Val Padana				5			40		45		Di Lorenzo et al 2018
Bohus Polled							6		6		Kantanen et al 2009
Brava de Lide				2			14		16		Ginja et al 2010
Bulgarian Grey						11	74		85		Di Lorenzo et al 2018	Hristov et al 2015	OR824740-OR824787
Busha				3	15	10	60		88		Beja-Pereira et al 2006	EU017525-EU017532	JQ437336-JQ437356	Kantanen et al 2009	OR824878-OR824918
Cabannina		2			1	3	43		49		Di Lorenzo et al 2018	Pellecchia et al 2007
Cachena				4			12		16		Ginja et al 2010
Calvana				4			30		34		Di Lorenzo et al 2018	Pellecchia et al 2007
Canaria				4	1		14		19		EF199641-EF199643	EF423769	Ginja et al 2010
Cardena Andaluza				1		1	5		7		Beja-Pereira et al 2006
Charolais				2	1	1	24		28		Bradley et al 1996	Ginja et al 2010	Troy et al 2001
Chianina		1		41	5	29	277		353		Beja-Pereira et al 2006	Di Lorenzo et al 2018	Pellecchia et al 2007
Cinisara				11		2	60		73		Beja-Pereira et al 2006	Di Lorenzo et al 2018	Pellecchia et al 2007
Danish Red							9		9		Kantanen et al 2009
Eastern Finn							18		18		Kantanen et al 2009
Estonian Holstein-Friesian							1		1		Kantanen et al 2009
Estonian Native							4		4		Kantanen et al 2009
Estonian Red						1	4		5		Kantanen et al 2009
European Cattle				2			4		6		AF361462-AF361467
Evolene						2	8		10		Schlumbaum et al 2006
Faroe Islands							14		14		Kantanen et al 2009
Finnish Ayrshire						1	6		7		Kantanen et al 2009
Finnish Holstein-Friesian							7		7		Kantanen et al 2009
Fjall							6		6		Kantanen et al 2009
Fleckvieh							1		1		Hiendleder et al 2008
France Blond Aquitaine							14		14		Beja-Pereira et al 2006
France Blond Gascogne						1	10		11		Beja-Pereira et al 2006
France Holstein							6		6		Tamassia et al 2004
Friesian							27		27		Ginja et al 2010	Troy et al 2001
Galloway							18		18		Troy et al 2001
Garvonesa				4			19		23		Beja-Pereira et al 2006	Ginja et al 2010
German Black							8	3	11		Troy et al 2001
German Brown					1	1	2		4		Hiendleder et al 2008	Steinborn et al 1998	Steinborn et al 2000
German Holstein							1		1		AY500240
German Simmental					1	2	11	1	15		Steinborn et al 2000
Greek brachykerati				1	1	6	14		22		Beja-Pereira et al 2006
Hereford							10		10		Troy et al 2001
Holstein						1	14	1	16		Anderson et al 1982	AF016079-AF016087	Hiendleder et al 2008
Hungarian Grey				6	13	14	167	2	202		Beja-Pereira et al 2006	EU747736	EU982211-EU982290	This study
Icelandic							12		12		Troy et al 2001
Iskar				4		10	40		54		OR824788-OR824841
Istrian cattle					1	1	15		17		JQ437310-JQ437326
Italian Brown				1			29	3	33		Di Lorenzo et al 2018
Italian Podolian				24		3	94		121		Di Lorenzo et al 2018	Pellecchia et al 2007
Italian Red Pied				4		11	129	1	145		Beja-Pereira et al 2006	Di Lorenzo et al 2018	Pellecchia et al 2007
Jersey							22		22		AF034439	Bradley et al 1996	AF016088-AF016097	Troy et al 2001
Jutland Cattle							55	2	57		Bruniche-Olsen et al 2011	Kantanen et al 2009
Katerini						5	7		12		Pellecchia et al 2007
Kerry							10		10		Troy et al 2001
Lidia				15	1		14		30		Beja-Pereira et al 2006	EU373501-EU373506
Limousin					1	1	26		28		AF034446	Ginja et al 2010	Hassanin and Ropiquet 2007	Troy et al 2001
Marchigiana				11		5	132		148		Beja-Pereira et al 2006	Di Lorenzo et al 2018
Maremmana				8		12	65		85		Beja-Pereira et al 2006	Di Lorenzo et al 2018	Pellecchia et al 2007
Marinhoa					2	3	11		16		Ginja et al 2010
Maronesa					1		25		26		Beja-Pereira et al 2006	Ginja et al 2010
Mertolenga				4	2	1	27		34		Beja-Pereira et al 2006	Ginja et al 2010
Minhota				4			11		15		Ginja et al 2010
Mirandesa				1			14	1	16		Ginja et al 2010
Modicana				9			32		41		Di Lorenzo et al 2018	Pellecchia et al 2007
Monchina				2			3		5		Beja-Pereira et al 2006
Morucha				3			6		9		Beja-Pereira et al 2006
Mostrenca				3			19		22		Beja-Pereira et al 2006	EF199647-EF199650	EF431948	Ginja et al 2010
Mucco Pisano							33		33		Di Lorenzo et al 2018
Murciana							3		3		Beja-Pereira et al 2006
Negra Serrana							5		5		Beja-Pereira et al 2006
Northern Finn							8		8		Kantanen et al 2009
Norwegian Red Pied					1		11		12		Troy et al 2001
Pajuna							9		9		Beja-Pereira et al 2006
Palmera							18		18		EF199644-EF199646	EF431952	Ginja et al 2010
Piedmontese				2		2	78		82		AF034443	Di Lorenzo et al 2018	Pellecchia et al 2007
Podolian					5		6		11		Kantanen et al 2009
Prespa				2			8		10		MW080668-MW080677
Preta		1		1			18		20		Beja-Pereira et al 2006	Ginja et al 2010
Raetian Grey							4		4		Schlumbaum et al 2006
Ramo Grande				3			13		16		Ginja et al 2010
Red Danish					1	1	29	2	33		Bruniche-Olsen et al 2011
Red Pied							2		2		Bruggerhoff et al 2002
Reggiana				2			36		38		Di Lorenzo et al 2018
Rendena				4	2		4		10		Pellecchia et al 2007
Retinta					1		2		3		EF431949	EF431950	EF431951
Rhodope Shorthorn				1	2	1	40		44		Beja-Pereira et al 2006	OR824842-OR824877
Ringamala							7		7		Kantanen et al 2009
Romagnola				11	1	19	211		242		Beja-Pereira et al 2006	Di Lorenzo et al 2018	Pellecchia et al 2007	Troy et al 2001
Romanian Black Spotted				1			2		3		Xuan et al 2010
Romenia Sur						4	6		10		Beja-Pereira et al 2006
Rubia Gallega							5		5		Beja-Pereira et al 2006
Scottish Highland cattle				1			11		12		Troy et al 2001
Simmental					1		35	1	37		AF034442	Hiendleder et al 2008	Steinborn et al 1998	Troy et al 2001
Slavonian Syrmian Podolian cattle					1		8		9		JQ437327-JQ437335
Slovakia Red Pied						1	7		8		Beja-Pereira et al 2006
Slovenia Symir							4		4		Beja-Pereira et al 2006
Swedish Holstein-Friesian							4	1	5		Kantanen et al 2009
Swedish Mountain							4		4		Kantanen et al 2009
Swedish Red Polled							5		5		Kantanen et al 2009
Swedish Red-and-White							5		5		Kantanen et al 2009
Swiss Brown					1		8		9		AF034438	AF016060	Steinborn et al 2000
Telemark							5		5		Troy et al 2001
Tudanca					3		3		6		Beja-Pereira et al 2006
Ukrainian Grey						3	18		21		Beja-Pereira et al 2006	Kantanen et al 2009
Ukrainian Whitehead	2					2	6		10		Kantanen et al 2009
Valdostana						1	44	7	52		Di Lorenzo et al 2018
Western Finn						1	6		7		Kantanen et al 2009
Westland Fjord							12		12		Troy et al 2001
Ancient		3		7	1	5	107		123		MG973049-MG973054	MT423732-MT423770	OQ446331-OQ446408
Total	2	11	1	387	79	231	3097	25	3823
References:
Anderson, S., de Bruijn, M. H., Coulson, A. R., Eperon, I. C., Sanger, F., & Young, I. G. (1982). Complete sequence of bovine mitochondrial DNA. Conserved features of the mammalian mitochondrial genome. Journal of molecular biology, 156(4), 683–717. https://doi.org/10.1016/0022-2836(82)90137-1
Beja-Pereira, A., Caramelli, D., Lalueza-Fox, C., Vernesi, C., Ferrand, N., Casoli, A., Goyache, F., Royo, L. J., Conti, S., Lari, M., Martini, A., Ouragh, L., Magid, A., Atash, A., Zsolnai, A., Boscato, P., Triantaphylidis, C., Ploumi, K., Sineo, L., Mallegni, F., … Bertorelle, G. (2006). The origin of European cattle: evidence from modern and ancient DNA. Proceedings of the National Academy of …
Bradley, D. G., MacHugh, D. E., Cunningham, P., & Loftus, R. T. (1996). Mitochondrial diversity and the origins of African and European cattle. Proceedings of the National Academy of Sciences of the United States of America, 93(10), 5131–5135. https://doi.org/10.1073/pnas.93.10.5131
Brüggerhoff, K., Zakhartchenko, V., Wenigerkind, H., Reichenbach, H. D., Prelle, K., Schernthaner, W., Alberio, R., Küchenhoff, H., Stojkovic, M., Brem, G., Hiendleder, S., & Wolf, E. (2002). Bovine somatic cell nuclear transfer using recipient oocytes recovered by ovum pick-up: effect of maternal lineage of oocyte donors. Biology of reproduction, 66(2), 367–373. https://doi.org/10.1095/biolrepro…
Brüniche-Olsen, A., Gravlund, P., & Lorenzen, E. D. (2012). Impacts of genetic drift and restricted gene flow in indigenous cattle breeds: evidence from the Jutland breed. Animal Genetic Resources 50, 75–85. doi:10.1017/S2078633611000373
Di Lorenzo, P., Lancioni, H., Ceccobelli, S., Colli, L., Cardinali, I., Karsli, T., Capodiferro, M. R., Sahin, E., Ferretti, L., Ajmone Marsan, P., Sarti, F. M., Lasagna, E., Panella, F., & Achilli, A. (2018). Mitochondrial DNA variants of Podolian cattle breeds testify for a dual maternal origin. PloS one, 13(2), e0192567. https://doi.org/10.1371/journal.pone.0192567
Ginja, C., Penedo, M. C., Sobral, M. F., Matos, J., Borges, C., Neves, D., Rangel-Figueiredo, T., & Cravador, A. (2010). Molecular genetic analysis of a cattle population to reconstitute the extinct Algarvia breed. Genetics, selection, evolution : GSE, 42(1), 18. https://doi.org/10.1186/1297-9686-42-18
Hassanin, A., & Ropiquet, A. (2007). Resolving a zoological mystery: the kouprey is a real species. Proceedings. Biological sciences, 274(1627), 2849–2855. https://doi.org/10.1098/rspb.2007.0830
Hiendleder, S., Lewalski, H., & Janke, A. (2008). Complete mitochondrial genomes of Bos taurus and Bos indicus provide new insights into intra-species variation, taxonomy and domestication. Cytogenetic and genome research, 120(1-2), 150–156. https://doi.org/10.1159/000118756
Hristov, P., Teofanova, D., Neov, B., & Radoslavov, G. (2015). Haplotype diversity in autochthonous Balkan cattle breeds. Animal genetics, 46(1), 92–94. https://doi.org/10.1111/age.12253
Kantanen, J., Edwards, C. J., Bradley, D. G., Viinalass, H., Thessler, S., Ivanova, Z., Kiselyova, T., Cinkulov, M., Popov, R., Stojanović, S., Ammosov, I., & Vilkki, J. (2009). Maternal and paternal genealogy of Eurasian taurine cattle (Bos taurus). Heredity, 103(5), 404–415. https://doi.org/10.1038/hdy.2009.68
Pellecchia, M., Negrini, R., Colli, L., Patrini, M., Milanesi, E., Achilli, A., Bertorelle, G., Cavalli-Sforza, L. L., Piazza, A., Torroni, A., & Ajmone-Marsan, P. (2007). The mystery of Etruscan origins: novel clues from Bos taurus mitochondrial DNA. Proceedings. Biological sciences, 274(1614), 1175–1179. https://doi.org/10.1098/rspb.2006.0258
Schlumbaum, A., Turgay, M., & Schibler, J. (2006). Near East mtDNA haplotype variants in Roman cattle from Augusta Raurica, Switzerland, and in the Swiss Evolène breed. Animal genetics, 37(4), 373–375. https://doi.org/10.1111/j.1365-2052.2006.01435.x
Steinborn, R., Zakhartchenko, V., Jelyazkov, J., Klein, D., Wolf, E., Müller, M., & Brem, G. (1998). Composition of parental mitochondrial DNA in cloned bovine embryos. FEBS letters, 426(3), 352–356. https://doi.org/10.1016/s0014-5793(98)00350-0
Steinborn, R., Schinogl, P., Zakhartchenko, V., Achmann, R., Schernthaner, W., Stojkovic, M., Wolf, E., Müller, M., & Brem, G. (2000). Mitochondrial DNA heteroplasmy in cloned cattle produced by fetal and adult cell cloning. Nature genetics, 25(3), 255–257. https://doi.org/10.1038/77000
Tamassia, M., Nuttinck, F., May-Panloup, P., Reynier, P., Heyman, Y., Charpigny, G., Stojkovic, M., Hiendleder, S., Renard, J. P., & Chastant-Maillard, S. (2004). In vitro embryo production efficiency in cattle and its association with oocyte adenosine triphosphate content, quantity of mitochondrial DNA, and mitochondrial DNA haplogroup. Biology of reproduction, 71(2), 697–704. https://doi.org/10…
Troy, C. S., MacHugh, D. E., Bailey, J. F., Magee, D. A., Loftus, R. T., Cunningham, P., Chamberlain, A. T., Sykes, B. C., & Bradley, D. G. (2001). Genetic evidence for Near-Eastern origins of European cattle. Nature, 410(6832), 1088–1091. https://doi.org/10.1038/35074088
Xuan, T.P.; Georgescu, S.E.; Manea, M.A.; Hermenean, A.O.; Costache, M. Phylogenetic Relationships of Romanian Cattle to Other Cattle Populations Determined by Using Mitochondrial DNA D-Loop Sequence Variation. Rom. Biotechnol. Lett. 2010, 15, 5287–5292.
